# Supplementary material for: The relationship between mobile phone location sensor data and depressive symptom severity
Source: PeerJ. 2016 Sep 29;4:e2537. doi: 10.7717/peerj.2537 (PMC5361882; doi:10.7717/peerj.2537)
Supplement: Supplemental Information 1 — This file includes location feature data, for all 10-week and 2-week features, as well as the baseline and follow-up PHQ-9 assessment data. All correlation analysis results presented in the paper were performed on these data. [file peerj-04-2537-s001.zip]

Archive with 29 entries (29 files):
- features_10week_all.csv
- features_10week_weekday.csv
- features_10week_weekend.csv
- features_2week_1_all.csv
- features_2week_1_weekday.csv
- features_2week_1_weekend.csv
- features_2week_2_all.csv
- features_2week_2_weekday.csv
- features_2week_2_weekend.csv
- features_2week_3_all.csv
- features_2week_3_weekday.csv
- features_2week_3_weekend.csv
- features_2week_4_all.csv
- features_2week_4_weekday.csv
- features_2week_4_weekend.csv
- features_2week_5_all.csv
- features_2week_5_weekday.csv
- features_2week_5_weekend.csv
- features_2week_6_all.csv
- features_2week_6_weekday.csv
- features_2week_6_weekend.csv
- features_2week_7_all.csv
- features_2week_7_weekday.csv
- features_2week_7_weekend.csv
- features_2week_8_all.csv
- features_2week_8_weekday.csv
- features_2week_8_weekend.csv
- phq9_baseline.csv
- phq9_followup.csv
