# Supplementary material for: The relationship between mobile phone location sensor data and depressive symptom severity
Source: PeerJ. 2016 Sep 29;4:e2537. doi: 10.7717/peerj.2537 (PMC5361882; doi:10.7717/peerj.2537)
Supplement: Supplemental Information 1 — This file includes location feature data, for all 10-week and 2-week features, as well as the baseline and follow-up PHQ-9 assessment data. All correlation analysis results presented in the paper were performed on these data. [file peerj-04-2537-s001.zip › features_10week_all.csv]

id	SpeedMean	SpeedVariance	TotalDistance	LocationVariance	CircadianMovement	NumberofClusters	Entropy	NormalizedEntropy	ContinuousEntropy	HomeStay	TransitionTime
u00	2.32915367140764e-05	2.50525641589121e-07	229.987881796812	5.27454645704219	17.4542397949356	8	1.07792246113208	0.518371129712693	0.419179954319943	0.634831460674157	0.492154065620542
u01	6.05492085771708e-07	2.87751946319869e-11	2.56625980189532	-11.3833602508272	2.93555207873517	1	0	0	1.4871246960014	1	0.0406577520780629
u02	1.61536245770339e-06	1.92070678667626e-09	6.68695573916877	-6.97357577554332	5.31909247676349	1	0	0	1.99100484263646	1	0.0726197695573074
u03	3.54553803886581e-07	8.13554069617385e-11	0.824012968008899	-11.5175590620977	1.09328956946556	1	0	0	0.662095536480518	1	0.0202857142857142
u04	1.38993612191487e-06	6.29227160086262e-10	27.1839828564562	-3.61810380888775	6.94877775336883	2	0.335984096552087	0.484722589913254	2.47793025987007	0.89497578692494	0.0855244948796015
u05	7.99344671311616e-07	1.37676096996104e-10	5.18429993627611	-4.75981033371577	7.44831272992337	2	0.0301676110253021	0.0435226628216706	0.0603352220506043	0.995246583481878	0.0620471855842467
u07	5.92693971962871e-07	3.65601510128578e-11	26.565522996525	-1.90646590538968	9.10338012051322	1	0	0	1.38856727318704	1	0.0550724637681159
u08	5.56270163170747e-07	1.97227474848587e-11	4.48803184266956	-7.61941027416431	3.65552348237258	1	0	0	2.47767082484014	1	0.0182552504038772
u09	7.64665703092889e-07	3.04010504492084e-11	9.66299827105046	-4.07622627067389	6.88233129419492	3	0.0437659380618233	0.0398374736139922	0.0845237707451467	0.993191302437953	0.0987727632620744
u10	5.30215604298966e-07	2.7032478643608e-11	2.17675508105856	-12.3023721750872	3.1254097386144	1	0	0	2.69503494606786	1	0.0192954902400718
u12	7.59865370848094e-06	5.79748164182403e-09	51.14997816622	-0.451366702545819	10.0359259010902	4	0.355042520874322	0.25610904208505	0.164107240474364	0.908160517102074	0.426031844179935
u13	2.43407867362092e-06	2.90750788239813e-10	11.6807986731219	-7.02469729461544	8.80287070566424	2	0.665939184743354	0.960747159362877	1.609438901229	0.616104107360716	0.252469980240158
u14	5.45512365080108e-07	1.86698396300986e-11	5.33801931819126	-2.68842697218126	8.19170637742782	2	0.0838335336299972	0.120946223228195	0.167667067259994	0.983561643835616	0.0397263877926861
u15	7.96227442649737e-07	6.29775496624727e-11	13.6235268549615	-1.09307712374634	11.4781869796103	3	0.185491124885703	0.168841298062105	0.370982249771407	0.959808038392322	0.0634831460674158
u16	4.43160231131002e-07	1.53733152483548e-11	2.27433756923754	-11.3902125039369	2.58720370215696	1	0	0	1.48614765710598	1	0.027017841971113
u17	3.48199026022678e-07	1.14869037120049e-11	1.4659404401127	-12.6659773614901	1.9530948377701	1	0	0	1.67245523980123	1	0.0228125
u18	7.08328311617698e-07	1.07842433437842e-10	4.93823120016532	-2.64306251181802	7.61930336583753	2	0.0816901254359239	0.117853938856005	0.163380250871848	0.984083424807903	0.0121984277582
u19	4.14811114063115e-07	1.22255951828113e-11	4.0610618560429	-8.2905807658753	3.73030326747236	1	0	0	2.2632268047393	1	0.0191595906814718
u20	2.56801375814367e-07	1.06025089551577e-11	0.679674906782104	-12.6214485024555	1.22478932343862	1	0	0	1.68473187428217	1	0.00741263678079773
u22	6.2765067428579e-07	9.82982356786797e-11	101.981662524075	3.92968338796142	12.974525531999	2	0.0627315236140576	0.0905024580254099	0.125463047228115	0.988512188288036	0.0405913978494624
u23	2.33205888537096e-06	6.97086259120306e-10	0.842567523944647	-13.9517755746658	-0.400869084663239	1	0	0	1.07422151367905	1	0.12084487534626
u24	4.85118310750692e-07	1.26229965465521e-11	1.38802520461407	-10.2518005455877	1.54622172414702	1	0	0	1.5530648132706	1	0.0303030303030303
u25	1.32695333565389e-06	2.04620516232106e-10	17.7329217745855	-3.06230778867446	9.64710233317495	1	0	0	3.10325239335117	1	0.0674470457079153
u27	2.97453256534363e-07	4.59481360382244e-12	1.20907505624306	-13.2857298821032	0.213805112981679	1	0	0	1.92090252821168	1	0.015308419630797
u30	7.8585618740413e-07	7.58009233208409e-11	43.240691212338	0.0751535199347485	11.6353704619677	2	0.284922114223911	0.411055721230435	0.569844228447821	0.917463075586447	0.101015360583182
u31	5.03919945604318e-06	9.22160084147493e-10	25.6134006546176	-2.00670503490737	10.0846485356475	3	0.740146645884725	0.67371051054056	0.275115436364685	0.665501905972046	0.237587793654638
u32	8.6573110754119e-07	1.46926423102369e-10	6.32353687593696	-3.20773184008598	8.4770573302787	2	0.0488909082132131	0.07053467082376	0.0977818164264262	0.99152063312606	0.072608125819135
u33	7.73138964025636e-07	2.02865292608404e-10	1.30058408732569	-11.3447542169178	3.78995268863465	1	0	0	1.67112340568706	1	0.0477207977207977
u34	2.22846759898276e-06	4.21594119250136e-10	6.84343383564316	-7.36546807071818	7.86510700583479	3	0.823343596037263	0.749439638105118	2.2463444850853	0.555325034578147	0.305808929428709
u35	7.97949755955053e-07	1.15899641955787e-10	3.70279473808276	-8.72286090251998	5.2691214211899	2	0.113772099022692	0.164138443051566	0.603847111725909	0.975851550584647	0.0918744228993537
u36	2.78066565527974e-06	1.63976724360996e-09	153.261463305079	4.33559383691419	16.71602797468	8	0.961354419242258	0.462313751059165	0.304713927149933	0.474508686983765	0.348729363754405
u39	1.6363010864505e-06	3.86307325748342e-10	1.96284677437307	-7.10745480677796	5.47671045924221	2	0.533451669827308	0.769608078613794	1.07804917242275	0.774767146486029	0.12258543833581
u41	3.53289925007138e-07	3.91784991088856e-12	1.02991829423986	-12.7183730950073	2.30806828682173	1	0	0	2.09071195613066	1	0.0190915075707703
u42	1.21621248197369e-06	5.11749289977675e-11	7.32533626017072	-7.01500549238219	8.61923633685003	4	0.756786628886735	0.545906158252984	1.55522891194172	0.74703196347032	0.255608429639701
u43	1.83081694434891e-06	2.90450776772919e-10	22.1759350862912	-1.94917093427127	9.45260484532781	3	0.147970271203644	0.134688345224168	0.295940542407288	0.967919799498747	0.0644783118405627
u44	9.47652403321082e-07	3.31470585201479e-11	4.41901126496378	-8.74824360562378	7.09260287686816	2	0.617901473838026	0.891443392064101	1.45097399764988	0.691492253329709	0.111352657004831
u45	2.73140306937244e-06	3.02019157833336e-10	11.5616847173886	-5.78173071253728	8.17901303054015	3	0.709795375900704	0.646083594023163	1.65321294018633	0.587223587223587	0.285338015803336
u46	2.51046626412911e-05	2.69697837254559e-08	9.15333449979441	-2.17088427758111	9.26691135791422	3	0.764893702488371	0.696236252204753	0.168820073908898	0.515706806282722	0.0931152730150356
u47	2.061817188596e-06	3.48465168166389e-10	6.76405619122835	-7.36731731497682	8.30419132619872	2	0.68416440314149	0.987040591564984	1.8980357035561	0.566917293233083	0.219483568075117
u49	6.09454902420068e-06	6.83107443824092e-09	15.6423786655065	-2.39452556992378	11.031215871532	2	0.112071312185171	0.161684726315465	0.224142624370341	0.976310122038765	0.283067421513124
u50	1.70634473211814e-07	8.77977575516714e-13	3.88111051012757	-2.05982456061327	11.7282674161253	2	0.0605322766731126	0.0873296153700182	0.121064553346225	0.989003436426117	0.00546821599453173
u51	1.72159707452237e-06	1.62458807532037e-10	13.1927496051727	-5.1780844489286	6.04690127865656	6	0.799111177991597	0.445992440232995	0.819114301987262	0.560007317965606	0.140025173064821
u52	1.32624452201658e-06	7.32030501823337e-10	7.30601633058562	-7.54659709563986	3.35702318304056	1	0	0	2.25329822562091	1	0.0378335324571883
u53	7.07608387517887e-07	1.53895604821475e-10	6.11755479595823	-4.66616380156344	7.40386199120511	2	0.0244866828592558	0.0353268159288691	0.0489733657185116	0.996286472148541	0.0367910066428206
u54	3.37511644518623e-06	1.0773578910446e-10	55.7222456544678	2.08917182315335	15.3500132930589	5	0.927764518500999	0.576452506389548	0.327398674773216	0.670010030090271	0.604050833995234
u56	3.81229306838218e-06	1.5480427600797e-09	28.3033359870948	-1.89498248721998	11.2143202925904	3	0.875816207158891	0.797202267071559	1.1903084084403	0.622797150356205	0.253150378045365
u57	2.95603997529091e-06	5.65123447166015e-10	42.9488714656579	1.09265686189467	12.777761646418	6	0.543602543053433	0.303390355898403	0.0930170070125615	0.856135140152218	0.0702450811183983
u58	1.1822849620453e-06	1.19746403950814e-10	9.34334309654313	-6.6667674750326	5.48027354799381	1	0	0	0.577190120408976	1	0.081496325985304
u59	4.01166514877891e-05	6.75355202974701e-08	196.842881201287	3.21060496660503	13.0340727717736	4	0.2325399448931	0.167742112652934	0.411669983663199	0.947919035706163	0.241111494649638
