# Supplementary material for: The relationship between mobile phone location sensor data and depressive symptom severity
Source: PeerJ. 2016 Sep 29;4:e2537. doi: 10.7717/peerj.2537 (PMC5361882; doi:10.7717/peerj.2537)
Supplement: Supplemental Information 1 — This file includes location feature data, for all 10-week and 2-week features, as well as the baseline and follow-up PHQ-9 assessment data. All correlation analysis results presented in the paper were performed on these data. [file peerj-04-2537-s001.zip › features_10week_weekday.csv]

id	SpeedMean	SpeedVariance	TotalDistance	LocationVariance	CircadianMovement	NumberofClusters	Entropy	NormalizedEntropy	ContinuousEntropy	HomeStay	TransitionTime
u00	2.05550156313442e-05	2.41848715821943e-07	218.699883534969	5.20300072149871	17.4879104446872	7	1.1148631127656	0.572926305619422	0.303652601368179	0.551020408163265	0.483056265984655
u01	5.64364475411504e-07	2.066175025224e-11	1.80422090582837	-11.4706390657188	2.70855719496816	1	0	0	1.731963232234	1	0.0397253555664542
u02	1.84527280969131e-06	2.61969491476257e-09	3.80746804524134	-8.35906874145109	5.01785114815438	1	0	0	2.07027753424186	1	0.0680584551148226
u03	2.57064532099317e-07	1.2444187899135e-11	0.774091936776469	-11.2389885457148	1.49507116345798	1	0	0	0.695512299936494	1	0.015
u04	1.49109662905415e-06	7.91068272956747e-10	11.7964665931629	-4.20840827547473	7.26111244199188	2	0.354828504954829	0.511909324464377	2.89709421630071	0.885984848484848	0.0723822909346451
u05	7.63411172750343e-07	6.07096164119732e-11	1.95756254386936	-11.419325436322	2.72743998134613	1	0	0	2.64915010981308	1	0.0617906683480454
u07	4.74228264907132e-07	3.68450776106489e-12	26.1152087517563	-2.70165908394712	7.48287513233071	1	0	0	1.57181340000947	1	0.0266027038813781
u08	5.08104193722955e-07	2.10726908457165e-12	2.03189723973228	-11.9418225231971	1.93366283920979	1	0	0	2.64016199759831	1	0.0122276567363273
u09	6.41071085949813e-07	8.57674829134902e-12	2.68282814069269	-10.3048889149406	4.15138968049244	1	0	0	1.41943877893189	1	0.0761121110825405
u10	5.5563800402194e-07	3.54099300371753e-11	1.58521758977381	-12.262717111677	3.44255887843804	1	0	0	2.75787227610091	1	0.0170777988614801
u12	7.75151355964734e-06	4.44360922064692e-09	40.5578093757791	-0.316020225870384	10.183402778534	3	0.375070024456096	0.341403448991826	0.116812529866758	0.892787524366472	0.453906748988716
u13	2.42515854914735e-06	3.21626067216208e-10	7.99259760728414	-7.07893905676092	8.75649600670883	2	0.641889363413805	0.926050601396471	1.54791787487164	0.658707047175306	0.245440562513733
u14	5.17013754140964e-07	1.67670576855484e-11	1.36059679267021	-12.9836511909591	1.32475250682757	1	0	0	2.56262619058224	1	0.028087986463621
u15	5.78668123260843e-07	5.30662907906569e-12	5.66419893755143	-5.59274359119193	5.80523765151636	1	0	0	2.63140350968287	1	0.0287625418060201
u16	5.22353484811955e-07	2.00996321338586e-11	2.02098183574263	-11.1256513629307	2.99987533671576	1	0	0	1.63374425404712	1	0.0321888412017167
u17	4.23355614899051e-07	1.57780824433031e-11	1.23931981889332	-12.4331260928282	2.49229576461409	1	0	0	1.88927019204957	1	0.0305276929786306
u18	8.99948337154546e-07	1.46336963927419e-10	4.711730073473	-5.22345653598816	7.37056476597441	1	0	0	1.80129563284417	1	0.00368459837877666
u19	4.10414151423917e-07	2.34887876556072e-12	1.65136813791779	-11.2143590327125	3.62526871738249	1	0	0	2.29763738652437	1	0.0213950762016413
u20	2.85331071403148e-07	1.47196126463529e-11	0.494714763007276	-12.8367060212438	1.27161274512951	1	0	0	1.49957715853238	1	0.0104581673306773
u22	6.62646510496019e-07	1.25990023005666e-10	101.439450930763	0.996716852270479	11.5946637170068	1	0	0	1.87366173625786	1	0.0295176385889129
u23	1.40198161699276e-06	1.68868184361972e-10	0.618048990798711	-14.0334022837996	-0.496119235025704	1	0	0	1.08955975579889	1	0.0844378988708886
u24	4.84045930136199e-07	1.07362832868221e-11	1.05567456189287	-10.5810491727082	1.30951959758981	1	0	0	1.65311479031765	1	0.0266836086404066
u25	1.60833275713076e-06	2.63392051523265e-10	11.1638699520853	-4.13225767452485	7.65255555776697	1	0	0	3.17605820305213	1	0.0570175438596491
u27	3.56026479336552e-07	6.08028812844603e-12	1.02985868826176	-13.0910498282576	0.708605192814564	1	0	0	1.80478074071555	1	0.0208139173656415
u30	7.25239385446178e-07	4.58404212341623e-11	1.97587363840423	-11.9111656142504	2.33202402581232	1	0	0	2.91183239634534	1	0.0514779143141814
u31	3.05519583687186e-06	4.01250304931926e-10	13.1028121019007	-2.47525203676785	9.13954966256348	3	0.741312335819724	0.67477156724548	0.189852757183766	0.617741197988112	0.241678224687933
u32	9.21072064127773e-07	1.76578640429201e-10	2.11410648923491	-10.6444119830424	2.49798685810347	1	0	0	1.90838296293866	1	0.0694164989939637
u33	1.01563973102753e-06	2.91257006430099e-10	1.08191320714989	-11.2261099828973	4.12773198979992	1	0	0	2.00521042468075	1	0.0627551020408164
u34	2.34457072245283e-06	5.37163594625061e-10	4.56746352197359	-7.43227305749579	7.785366920039	3	0.843270825310403	0.767578183867517	2.28951215851249	0.516218721037998	0.303870967741935
u35	8.86404647179795e-07	1.46784316261133e-10	2.37381308974522	-9.13626669149474	4.66286046453061	2	0.0940628070924051	0.135703945324308	0.574606782631727	0.981014842940973	0.0929868503443957
u36	3.06587665443988e-06	2.16228443234973e-09	145.645804821931	4.17217352795081	17.0546879352119	4	0.779769769109955	0.562484989465032	0.212746181764307	0.568128425998434	0.365780978395828
u39	9.65643204386279e-07	1.04863960675689e-10	1.11014381958831	-7.18007938833501	6.16287773184328	2	0.574641558146032	0.829032526225988	1.16408206590668	0.738479262672811	0.13373253493014
u41	3.99092928393022e-07	4.92935778990045e-12	0.840135336111409	-12.6518326092281	2.29452491615725	1	0	0	2.45462727062238	1	0.0218847699866012
u42	1.33367305425853e-06	5.41640843494445e-11	6.13576314648608	-6.99591038023449	8.9374763815021	2	0.598678925408758	0.863711116771949	1.5568715844756	0.713838447088291	0.277702397105382
u43	1.82038334028089e-06	2.97501168523629e-10	13.2960591251223	-4.51057784775894	7.66421447442988	1	0	0	2.29281158196821	1	0.0368757259001161
u44	1.08216436289142e-06	4.15321184200771e-11	3.44210470186781	-8.8397286495623	7.2013470483114	2	0.642279051256213	0.926612802114207	1.55717119012051	0.65811320754717	0.131716906946265
u45	2.69762279450322e-06	2.14427287671605e-10	10.0600717416926	-6.19994853859198	7.903241019349	3	0.696416726553272	0.633905822587844	1.62084598224029	0.637488947833775	0.323159784560144
u46	3.2824576984793e-05	3.56646233648678e-08	6.4576751749461	-6.18571849706089	5.46682948122618	2	0.690011254582701	0.995475815144034	2.77352212423125	0.539576802507837	0.102040816326531
u47	1.61597669060648e-06	1.6587391132116e-10	3.58805578876218	-7.70185832321971	8.52110915218858	2	0.68935116475154	0.994523506818078	2.15384492112361	0.543538546866334	0.220829732065687
u49	4.78535590760673e-06	8.40417374135581e-10	6.4357566048536	-4.6715935706104	8.28890126467666	1	0	0	2.72428109046613	1	0.298002031832035
u50	1.9119360744341e-07	1.14835700664682e-12	3.74899341153169	-1.68513298689338	12.4673934511484	2	0.082531533226205	0.119067833702409	0.16506306645241	0.983879093198992	0.00799600199900052
u51	1.46461138869527e-06	1.25548202571005e-10	4.93398431969041	-9.33846927845488	5.99563738928763	2	0.692445446372443	0.998987611567668	1.70179790210857	0.518729255571361	0.116093880972339
u52	1.62427725676464e-06	9.847686785209e-10	6.72611079750088	-7.25332599465748	4.01380867142056	1	0	0	2.35267295400625	1	0.0436062065275549
u53	5.73258901414873e-07	1.14421527355254e-10	3.28934281369572	-7.9895527729326	3.43984531313781	1	0	0	1.36125839870336	1	0.0256410256410257
u54	3.33288323634394e-06	8.13041009375712e-11	52.3613340109596	2.32580472644858	15.851398366536	5	1.03518755970215	0.643198194664462	0.20904252157418	0.642857142857143	0.589958158995816
u56	3.43739282553316e-06	1.69201296855511e-09	21.291321965576	-3.98227616146135	8.07998485945527	3	0.72264330401726	0.657778282175733	0.808558805351923	0.638570774163995	0.233766233766234
u57	1.93102018738983e-06	3.47058062826439e-10	35.1084117485589	-0.0529244250281694	13.0669450244976	1	0	0	0.63348043972385	1	0.0389854391733208
u58	1.29789798312086e-06	1.51518536050763e-10	7.4957790279737	-6.3886435457048	5.95718175717616	1	0	0	0.652713825956053	1	0.0634225092250923
u59	3.58931151823025e-05	5.94069058297359e-08	151.045928538912	3.13990485794457	15.7011477876422	5	1.14553517490718	0.711761022936685	0.357770441110947	0.519496100779844	0.219020847973764
