# Supplementary material for: The relationship between mobile phone location sensor data and depressive symptom severity
Source: PeerJ. 2016 Sep 29;4:e2537. doi: 10.7717/peerj.2537 (PMC5361882; doi:10.7717/peerj.2537)
Supplement: Supplemental Information 1 — This file includes location feature data, for all 10-week and 2-week features, as well as the baseline and follow-up PHQ-9 assessment data. All correlation analysis results presented in the paper were performed on these data. [file peerj-04-2537-s001.zip › features_10week_weekend.csv]

id	SpeedMean	SpeedVariance	TotalDistance	LocationVariance	CircadianMovement	NumberofClusters	Entropy	NormalizedEntropy	ContinuousEntropy	HomeStay	TransitionTime
u00	3.15540029832626e-05	2.8060675573346e-07	180.548586682984	5.45831067411254	18.5519794766383	6	0.551029182164541	0.307535242105873	0.867941042229721	0.865064695009242	0.485252140818268
u01	7.23695226941286e-07	5.18399636468332e-11	0.749581226356532	-11.1767124469584	3.41459432310062	1	0	0	1.75550057092478	1	0.0281980742778541
u02	1.0189112046696e-06	8.21598707394033e-11	3.0512427358548	-5.88580405972198	7.38900777588214	2	0.0237372805340298	0.0342456569106349	0.936051939318909	0.996420047732697	0.0714681440443213
u03	6.41363675424635e-07	2.81887878724321e-10	0.0501599951261349	-14.1938145001046	-0.0319095704223514	1	0	0	0.546008393990372	1	0.0366666666666666
u04	1.00892637501932e-06	2.33927494601491e-11	22.5602465536764	-2.64636681407832	9.19087959718196	1	0	0	2.18905069514491	1	0.117340286831812
u05	9.07248515280935e-07	3.55196651880273e-10	3.26416422303007	-3.44864644468133	9.80344188412848	2	0.115604635329185	0.166782234093192	0.23120927065837	0.975354742345034	0.055045871559633
u07	9.31486157985101e-07	1.30446348805016e-10	25.2657848298175	-0.970043852337168	10.7363596919994	1	0	0	0.686427347332777	1	0.122222222222222
u08	6.88125471432925e-07	6.70523113399971e-11	2.49612255349505	-6.33375666114302	6.08822966085056	1	0	0	2.40428640758111	1	0.0301596688350089
u09	1.19223452442305e-06	1.04632878983485e-10	7.00276451936719	-2.63650221493171	9.31488070021456	4	0.301431606143558	0.217436941675253	0.299020505094753	0.934511434511434	0.172828890799656
u10	4.73089775099459e-07	7.0269677138996e-12	0.615765102047676	-12.4995664228632	2.63431497051214	1	0	0	2.43254793904026	1	0.0254826254826255
u12	7.23344231999693e-06	9.47900049493204e-09	28.1600278647204	-0.945547438726966	11.1749898463048	3	0.298276200449505	0.271502698018349	0.22548397677574	0.930093776641091	0.33314383172257
u13	2.46916512827145e-06	2.23060212611285e-10	4.04139422602093	-6.97201985182098	8.79465820428266	4	0.824471832725043	0.594730712212527	1.66766568514763	0.488843813387424	0.268184067293419
u14	6.48743524718195e-07	2.57259131243671e-11	3.99343198942778	-1.26933510047207	11.4468121569175	2	0.27288840122792	0.393694743167638	0.54577680245584	0.922391857506361	0.0709219858156028
u15	1.97836903257075e-06	3.73723997887768e-10	9.25066839421004	0.473007078789784	15.0322918280069	3	0.802742407383488	0.730687628077312	1.60548481476698	0.673228346456693	0.108771929824561
u16	2.48883779965239e-07	3.78427100224165e-12	0.278023184711369	-12.9740502540387	1.60545888504464	1	0	0	1.0342562370637	1	0.0142011834319526
u17	1.56547785588485e-07	6.70983890223507e-13	0.232856536641253	-13.9541946075124	0.445635211153379	1	0	0	1.31817080325311	1	0.00386313465783661
u18	1.58054243476716e-07	4.86024832694307e-13	3.8710989810366	-1.42439357115881	8.06168330054057	2	0.2482266278118	0.358115324960674	0.4964532556236	0.932079414838036	0.0174537987679672
u19	4.32636497047552e-07	4.13348739871508e-11	2.464269483394	-6.97401608759143	5.11183642452623	1	0	0	2.93074482635438	1	0.0135593220338983
u20	1.89477351973907e-07	6.9759294467363e-13	0.201903042881259	-12.2560813839336	2.085053808993	1	0	0	1.45894139388967	1	0.00121212121212122
u22	5.3107574835901e-07	1.78448827027035e-11	100.890548543399	5.20275783665931	15.6556599817896	2	0.195651504867031	0.282265455814129	0.391303009734063	0.95096921322691	0.0670212765957446
u23	4.54559422090301e-06	1.9439290881948e-09	0.230651641485331	-13.7882766715304	0.279648631083001	1	0	0	0.505169131709251	1	0.208235294117647
u24	4.94696163959713e-07	1.81044332391641e-11	0.479681987295425	-9.68338662842511	2.31188731577694	1	0	0	1.21640158980704	1	0.0403508771929825
u25	4.14616557407786e-07	1.81150648036043e-11	8.23651568440522	-1.94934156272751	12.6389379350775	1	0	0	2.81142231429102	1	0.0938967136150235
u27	1.37677367191373e-07	6.88954342823935e-13	0.199363158955257	-14.2195077380963	-0.207363405004632	1	0	0	0.64783733806326	1	0.00163666121112926
u30	1.01520369424729e-06	1.8752542268648e-10	41.2938866681852	1.04108818248557	15.2929729773781	2	0.692485877748491	0.999045941713388	1.38497175549698	0.518181818181818	0.204819277108434
u31	9.30399926309932e-06	2.02734224224043e-09	16.6477134018432	-1.42835953474588	12.133043401683	3	0.633591399664746	0.576719745628253	0.398842316101469	0.787474332648871	0.211336032388664
u32	6.6693105148385e-07	4.21573307054278e-11	4.23116566304918	-1.73110876535278	11.0923937965299	2	0.162706867066866	0.234736390235947	0.325413734133732	0.961636828644501	0.0544135429262395
u33	2.1578072326456e-07	1.68085885524195e-12	0.253503680633799	-11.7471107560093	2.47280396656187	1	0	0	1.13182449112487	1	0.0106132075471698
u34	1.90731118843876e-06	8.95741249328073e-11	2.62870976814268	-7.20101022452592	8.09566495954053	3	0.769230102862796	0.700183413927914	2.08205955416769	0.64769647696477	0.30377358490566
u35	5.59295722894503e-07	3.05050462390129e-11	1.61715318047956	-8.07819621603718	6.27182668655033	2	0.174956614202713	0.252409039680977	0.627046144348243	0.957773512476008	0.0795053003533569
u36	1.91661040460896e-06	1.00547721518318e-10	106.799008944539	4.69724578869826	16.932754571773	5	0.860113119970942	0.534418329111009	0.344064065580468	0.676972281449893	0.307237813884786
u39	3.63373817584817e-06	1.21913401723072e-09	0.912448813827048	-6.94911163935534	2.5201072763168	2	0.392674467227552	0.566509506552905	0.785348934455104	0.866666666666667	0.0843023255813954
u41	2.25880210353929e-07	1.12055512882364e-12	0.221311331320342	-12.957301208435	2.26947721397864	1	0	0	1.61381080994779	1	0.0125156445556946
u42	8.79022756667749e-07	4.28292566362992e-11	1.50024476109201	-7.11966486048781	7.59938063221264	3	0.560839002727916	0.510497660105225	1.23002283269786	0.82890365448505	0.176470588235294
u43	1.88482112912477e-06	2.62973486241485e-10	7.58306578583316	-0.602433961920898	12.7692967702301	3	0.529597711047169	0.482060610926919	1.05919542209434	0.804285714285714	0.147381242387333
u44	5.76425157724796e-07	9.56774602477847e-12	1.06535695001267	-8.59147303599908	6.35099298426266	2	0.52832861899407	0.762217078582459	1.07426578000066	0.778874629812438	0.0689338235294118
u45	2.81785110242828e-06	5.38437848198316e-10	4.45289934782076	-5.12163268740836	8.46287316619143	2	0.693115180218603	0.999953833266239	1.85353637471911	0.504	0.176276771004942
u46	2.15065710044512e-06	4.05756201449468e-10	5.64708143825847	-0.878186155082512	11.617984758931	3	0.904569025091228	0.823374209829632	0.526013538829374	0.478794642857143	0.0508474576271186
u47	2.9640272749479e-06	7.36629358805884e-10	3.29375493477013	-6.96839632750303	8.25623810291939	2	0.516843335774193	0.745647317437938	1.54184973929467	0.787810383747178	0.187901008249313
u49	1.03009768182767e-05	2.5803272599033e-08	12.6780147261849	-1.15203265694632	13.3795343880254	2	0.33312276174421	0.480594556375607	0.66624552348842	0.896306818181818	0.243010752688172
u50	1.17315730191052e-07	2.49730304727444e-13	0.140104932938049	-12.44048501572	1.63846564118986	1	0	0	1.55805166555718	1	0.00108108108108107
u51	2.51502292098939e-06	2.75801759715455e-10	8.44539994328642	-3.81151079854856	8.97537902298559	3	0.629941358218958	0.573397334725484	0.817853427474502	0.702296120348377	0.199619771863118
u52	4.60029483130716e-07	1.50253474888476e-12	0.621168675751659	-12.6278508263254	1.40920567356846	1	0	0	2.16926390581101	1	0.0155763239875389
u53	1.17299959300625e-06	2.90253163080225e-10	4.860995163928	-3.26369972943652	10.0889580052244	2	0.11126817444161	0.160526043475679	0.22253634888322	0.976525821596244	0.0637362637362637
u54	3.4933832171513e-06	1.93936899859064e-10	5.64878744124275	-0.115802209856866	12.0169062499367	2	0.475880337956256	0.686550203626054	0.951760675912512	0.817021276595745	0.611570247933884
u56	5.36159870461833e-06	1.00415932864348e-09	12.1387584104028	-0.652718239429467	13.89547434412	4	0.91287515506254	0.658500229579735	0.797709322948857	0.507326007326007	0.241666666666667
u57	5.83132601170776e-06	1.16580264616226e-09	33.0571493660854	2.11140621465575	14.5523112918165	4	0.164153483803042	0.118411708513648	0.218155929408892	0.96921862667719	0.171895424836601
u58	8.81595018705097e-07	3.62402025384278e-11	1.87072999529637	-8.53680782404705	4.67688420778117	1	0	0	0.37155819979096	1	0.108814589665653
u59	5.18201411053688e-05	9.05446517794459e-08	96.5339588637975	3.38299631747023	17.4885161393599	4	0.29777936378744	0.214802405707605	0.471825673363752	0.936970837253057	0.299736495388669
