# Supplementary material for: The relationship between mobile phone location sensor data and depressive symptom severity
Source: PeerJ. 2016 Sep 29;4:e2537. doi: 10.7717/peerj.2537 (PMC5361882; doi:10.7717/peerj.2537)
Supplement: Supplemental Information 1 — This file includes location feature data, for all 10-week and 2-week features, as well as the baseline and follow-up PHQ-9 assessment data. All correlation analysis results presented in the paper were performed on these data. [file peerj-04-2537-s001.zip › features_2week_1_all.csv]

id	SpeedMean	SpeedVariance	TotalDistance	LocationVariance	CircadianMovement	NumberofClusters	Entropy	NormalizedEntropy	ContinuousEntropy	HomeStay	TransitionTime
u00	4.02166490002891e-05	7.35133140812344e-07	12.3352231024083	-5.92159909587068	6.42874019960558	3	0.812398703297159	0.739477167401852	2.00075674879483	0.575301204819277	0.643010752688172
u01	3.72626143496471e-07	1.78329546668022e-12	0.447205594379925	-12.3368863462106	-0.303252429095829	1	0	0	1.42436350527089	1	0.00728407908428719
u02	1.4590561331484e-06	1.78122057668678e-10	3.00093453659364	-5.24023486201471	5.18465112963137	1	0	0	2.35692904504623	1	0.0856269113149847
u05	9.24497862424532e-07	4.14017014616806e-11	3.48015079496296	-3.00815865285124	7.66670993549313	2	0.150584459230958	0.21724745256745	0.301168918461916	0.965340179717587	0.130580357142857
u08	4.91520194419396e-07	1.44780446547686e-12	2.30335434396897	-5.79355166756716	3.9794066869288	1	0	0	3.12516892131597	1	0.0255885363357216
u09	8.19672444638673e-07	1.7250458158405e-11	4.72134864670915	-3.65724856630846	6.93011416913669	1	0	0	1.64505382447408	1	0.0766129032258065
u10	5.47388688147888e-07	7.56724842334049e-12	0.447415882891791	-12.3453960497741	1.08591733622967	1	0	0	2.75509233952158	1	0.0259579728059333
u12	8.99263487187516e-06	1.62946582071388e-09	28.4324305304825	1.38405901224144	10.2836059768454	4	0.752798340142147	0.543029216056259	0.915869723556029	0.784869976359338	0.534140969162996
u13	9.027259717161e-07	3.89150609384354e-11	1.49313053296108	-7.12358240926872	6.35692940130619	3	0.664819223808424	0.605144536126034	1.28808796745347	0.696646341463415	0.2
u14	7.79898365630192e-07	4.05327293117611e-11	0.523751263412842	-12.8177840673597	-1.16409514369181	1	0	0	2.51383783874531	1	0.0542476970317298
u16	4.94659958271893e-07	7.6881639213993e-12	0.748345467099951	-10.2353978667009	0.627865558131719	1	0	0	1.73264209389291	1	0.0339912280701754
u17	5.61402060803754e-07	2.16113699406499e-11	0.316402106861007	-12.5209710743185	0.1254485880667	1	0	0	1.69450210061605	1	0.071957671957672
u18	3.215280251753e-07	9.83933797161652e-13	0.343520953042444	-12.7713207026455	-1.35887841938035	1	0	0	1.52083272620696	1	0.0011025358324146
u19	8.03642556965899e-07	5.71129942517528e-11	2.56105661133768	-6.6777248439012	2.93885625639078	2	0.68343419974025	0.985987130739176	2.78783668335129	0.569575471698113	0.0252873563218391
u22	5.25501809647856e-07	1.77457293474616e-11	0.379513832790508	-12.5610583126442	-1.15883314523887	1	0	0	1.76395836205175	1	0.0374220374220374
u27	4.3652838425354e-07	1.25348691845618e-11	0.27755940149082	-13.1727265352203	-1.60402491940436	1	0	0	1.6942503398471	1	0.036773428232503
u30	1.19233692617301e-06	7.80068075722553e-11	13.8683706209775	0.46044888851178	10.9853603886169	2	0.381241066274227	0.550014595697048	0.762482132548453	0.872689938398357	0.208130081300813
u31	4.76668882065001e-06	8.17905830674548e-10	5.46557897876524	-3.2063672955871	7.79427320605996	2	0.503272757265287	0.726069111121145	1.22271210902673	0.797919762258544	0.274002157497303
u35	9.28128081401602e-07	1.59584577800579e-10	0.875505881725564	-9.6795520300407	0.442239552222057	1	0	0	2.06688925330523	1	0.0610211706102117
u36	1.36827704286588e-06	5.14275665847749e-11	2.1081059058991	-7.01572392822075	6.73965581751591	2	0.690280377300259	0.995864077154047	1.38056075460052	0.537842190016103	0.300675675675676
u41	4.38999551808099e-07	6.07815704958875e-12	0.270171342316298	-12.6494314906159	0.0488997908673064	1	0	0	2.58617980785686	1	0.0398351648351648
u43	1.21704541602558e-06	1.52690924726465e-10	3.89653425992872	-0.638649757961193	9.4360161457875	2	0.453940678156476	0.654897965234122	0.907881356312953	0.831223628691983	0.156583629893238
u44	8.47577106347758e-07	1.34025516255141e-11	0.610549430379041	-8.80019749002092	5.27149127200775	2	0.691772245459969	0.99801638794972	1.58053691859391	0.52621359223301	0.122657580919932
u45	3.75332797419177e-06	1.95241106203356e-10	1.95384122480104	-7.48319783562747	6.36978457650066	3	0.651026440190306	0.592589803432447	1.61402980471502	0.681159420289855	0.432876712328767
u47	9.84865510992469e-07	3.17147774745353e-11	0.925975803059472	-7.63846489115049	6.27939277862614	2	0.669703107035711	0.966177351388351	1.81230698887629	0.607843137254902	0.148225469728601
u49	9.59794679944945e-06	1.84727126270895e-09	4.94594779484613	-0.877212717153367	9.719874176074	2	0.400677854307908	0.57805595340405	0.801355708615816	0.862348178137652	0.148275862068965
u51	6.68201389401948e-07	2.39432154589407e-11	1.16713966189678	-7.46183900235974	3.8496628085632	3	0.710384747501455	0.646620063173226	0.88629285291981	0.57877094972067	0.0417558886509636
u52	2.85519758459514e-06	2.2077812209926e-09	2.83616606485654	-6.45146729600343	2.20998685091417	1	0	0	1.479634600403	1	0.0131736526946108
u53	1.72733740934842e-06	3.62339309644585e-10	2.88522246045969	-3.45876838458702	6.83974263897009	2	0.0939767178577791	0.135579744812439	0.187953435715558	0.981036662452592	0.104190260475651
u56	1.57052001779177e-05	8.25869962302453e-09	17.3775579243271	-0.483101624138687	11.4152991974967	3	0.972926863987903	0.885596196240823	1.38457292756922	0.544910179640719	0.455138662316476
u57	1.07342201995317e-05	2.64483554480163e-09	35.3556166185216	2.88388021686029	13.3902357909889	3	0.274145454715852	0.249537946683819	0.464167117457639	0.938129496402878	0.154501216545012
u58	2.69411182309023e-06	4.05128665435523e-10	3.19062798020613	-5.10261162499605	5.53924302236083	1	0	0	0.630022817860276	1	0.124223602484472
u59	2.06197407329744e-05	1.1185562345645e-08	6.42974616369644	-5.8222609953243	3.41104643643134	1	0	0	2.97653046839158	1	0.285454545454545
