# Supplementary material for: The relationship between mobile phone location sensor data and depressive symptom severity
Source: PeerJ. 2016 Sep 29;4:e2537. doi: 10.7717/peerj.2537 (PMC5361882; doi:10.7717/peerj.2537)
Supplement: Supplemental Information 1 — This file includes location feature data, for all 10-week and 2-week features, as well as the baseline and follow-up PHQ-9 assessment data. All correlation analysis results presented in the paper were performed on these data. [file peerj-04-2537-s001.zip › features_2week_1_weekday.csv]

id	SpeedMean	SpeedVariance	TotalDistance	LocationVariance	CircadianMovement	NumberofClusters	Entropy	NormalizedEntropy	ContinuousEntropy	HomeStay	TransitionTime
u00	4.96181815255709e-05	1.01188295944625e-06	7.46240227762977	-6.09668036087182	6.54400409935144	4	1.12371735495951	0.810590727680471	2.15820276843484	0.436734693877551	0.638109305760709
u01	4.37134748324573e-07	2.29430493329729e-12	0.359636669891207	-12.2479468848922	0.153284730393068	1	0	0	1.78171430034794	1	0.0102941176470588
u02	1.07299717792944e-06	7.58505061863271e-11	1.00936623181953	-7.74138411729856	3.42207072390244	1	0	0	2.53647183622152	1	0.0413694721825963
u05	1.1593168141981e-06	5.60491351880687e-11	0.459024183237408	-11.7707258048141	1.0360224351836	1	0	0	2.5301955077907	1	0.136363636363636
u08	5.51430274420417e-07	1.69826538456053e-12	0.472234130609294	-11.9641044330291	-0.393922468210635	1	0	0	3.12977800654846	1	0.00141843971631206
u09	8.05890774651211e-07	1.49741566299539e-11	0.682589723563511	-9.30010729159669	2.81291001403515	2	0.0754203168847004	0.108808517151831	1.75138063845833	0.985585585585586	0.0561224489795918
u10	4.97212991337548e-07	1.79508489529767e-12	0.302021123456671	-12.2554026776059	1.63921814435385	1	0	0	2.80608997818793	1	0.00769230769230767
u12	9.13676094140763e-06	1.6285463212086e-09	22.2178849194609	1.52815220826791	10.2620691964838	3	0.688930057512667	0.627091162750313	0.606467364743726	0.77257525083612	0.541411042944785
u13	8.41054723984009e-07	3.5226175249455e-11	1.00018390696305	-7.04282659150286	6.83358334537429	2	0.672295493943912	0.969917375124878	1.39470811003277	0.601750547045952	0.166058394160584
u14	7.42833218134592e-07	3.44621061311215e-11	0.401904351505465	-12.7161365620813	-0.673418286598248	1	0	0	2.85389480835724	1	0.0485021398002853
u16	4.80018774583974e-07	2.38213780955321e-12	0.681993158549453	-9.87806327901293	0.971579460759902	1	0	0	1.86368874009668	1	0.0256821829855538
u17	7.51256806518587e-07	3.03457005479471e-11	0.266577837528512	-12.2705115600189	0.711093373955557	1	0	0	1.86197548558566	1	0.101190476190476
u18	3.28333062192514e-07	8.99584883319389e-13	0.282429400455086	-12.6761060868485	-1.03984408243096	1	0	0	1.71187710648591	1	0.00141843971631206
u19	5.75399835734616e-07	3.57969348077874e-12	0.490509226306734	-10.5054321883361	2.03267259710084	2	0.0508310715523029	0.0733337348515794	2.63539019060797	0.991111111111111	0.0315638450502153
u22	4.73307867967413e-07	6.79217633598861e-12	0.295459893674053	-12.4137980114762	-0.956665850090044	1	0	0	1.96827857441926	1	0.024390243902439
u27	6.08063228618256e-07	1.91385176947546e-11	0.239984082749612	-12.8183686571025	-0.92946960610791	1	0	0	2.10328591970775	1	0.055956678700361
u30	9.28860792572362e-07	1.0463611073592e-11	0.321322877170495	-12.0353467297103	0.782219978200927	1	0	0	2.55862603768355	1	0.123711340206186
u31	1.82797581589378e-06	5.95021249240411e-11	1.79983242319206	-8.18815862995296	5.11125391139698	2	0.503536996588036	0.726450327881682	1.18667951868508	0.797727272727273	0.32824427480916
u35	9.84698496204282e-07	1.84517779662803e-10	0.349392482216065	-11.1791087960484	0.566437697184558	1	0	0	2.31322187209061	1	0.0804597701149425
u36	1.48722795960485e-06	5.5514545350654e-11	1.41043937482987	-7.03032976978663	6.87505333841689	2	0.68505820648329	0.988330077213729	1.37011641296658	0.5635103926097	0.298217179902755
u41	5.89031444006543e-07	8.98857159780464e-12	0.234235122166095	-12.4698046004752	0.187391544158131	1	0	0	2.77378995809815	1	0.0593047034764826
u43	6.37160997907078e-07	8.98924534432673e-12	0.69988837689287	-9.00501353033654	0.80063314057281	1	0	0	1.82487561810455	1	0.0656108597285068
u44	9.62026910849496e-07	1.49604743598524e-11	0.49763035301984	-8.80121277201281	5.20275094936818	2	0.693088742606411	0.999915691854237	1.63949883262887	0.505405405405405	0.16289592760181
u45	3.59971857584886e-06	1.96520420031921e-10	1.70401212738132	-7.4782358581674	6.37838047410844	3	0.663269329375213	0.603733761415795	1.55707585882687	0.670588235294118	0.448051948051948
u47	1.23345827594175e-06	4.16785187086343e-11	0.780512800933442	-7.61610316313795	6.80826230124854	4	1.03133392699406	0.743950170987439	2.35930538712473	0.462068965517241	0.171428571428571
u49	1.5025891349914e-05	2.96287259033271e-09	4.11432870267517	-1.98627424862677	10.0744943599794	1	0	0	2.74481461729758	1	0.23463687150838
u51	5.48554810854953e-07	1.20123611997668e-11	0.473821169873868	-9.94827928438735	3.58473861396129	2	0.692173681227598	0.998595537340913	1.89462026843595	0.522058823529412	0.00146842878120412
u52	3.66166920760721e-06	2.99260211156206e-09	2.68299864502051	-6.15157666412909	2.82631671944914	1	0	0	1.57628040499859	1	0.00161812297734631
u53	1.0673578544744e-06	1.0861382242359e-10	2.5224297307652	-6.51257644612467	2.80208118546939	1	0	0	1.77003991345213	1	0.0771513353115727
u56	1.24538484543001e-05	8.07444069446822e-09	16.378960191568	-2.46336506302835	7.12841014942272	3	0.93632156988979	0.852276621650509	1.29224751335296	0.563467492260062	0.442141623488774
u57	9.21381076991857e-06	2.28819861094217e-09	32.7121661581532	1.82266421582828	13.5353014505219	1	0	0	2.03837731363488	1	0.09375
u58	3.14773100523696e-06	5.44147191085369e-10	2.63460808552635	-4.77288740385053	6.15275970610866	1	0	0	0.741887581604072	1	0.105417276720351
u59	2.41952157977768e-05	1.22007910947594e-08	5.66978278667952	-5.47767299789118	4.23741380730669	1	0	0	3.16575373197595	1	0.253557567917206
