# Supplementary material for: The relationship between mobile phone location sensor data and depressive symptom severity
Source: PeerJ. 2016 Sep 29;4:e2537. doi: 10.7717/peerj.2537 (PMC5361882; doi:10.7717/peerj.2537)
Supplement: Supplemental Information 1 — This file includes location feature data, for all 10-week and 2-week features, as well as the baseline and follow-up PHQ-9 assessment data. All correlation analysis results presented in the paper were performed on these data. [file peerj-04-2537-s001.zip › features_2week_1_weekend.csv]

id	SpeedMean	SpeedVariance	TotalDistance	LocationVariance	CircadianMovement	NumberofClusters	Entropy	NormalizedEntropy	ContinuousEntropy	HomeStay	TransitionTime
u00	1.52154216240023e-05	1.39729636363443e-09	4.98917473785195	-5.670814317901	5.21891251064072	2	0.228631873582861	0.329846070207146	0.457263747165723	0.939393939393939	0.592592592592593
u01	2.21130279347263e-07	5.46908081801803e-13	0.0876423420516497	-12.6301637740352	-2.08209213469107	1	0	0	1.16916818977882	1	0.00358422939068104
u02	2.44778027012973e-06	4.36922069988665e-10	1.99257007953406	-4.08128328913785	6.70689000088656	1	0	0	2.11375011048779	1	0.178571428571429
u05	2.86594896688975e-07	1.00658218733208e-12	3.02500762251571	-1.81785063222567	8.62768592475588	2	0.425088745505218	0.613273425078088	0.850177491010435	0.848623853211009	0.0723404255319149
u08	3.28860857580549e-07	7.49530587981484e-13	1.83287180326041	-4.51870914393924	5.61160898594151	1	0	0	2.69921034229094	1	0.0922509225092251
u09	8.87416016625307e-07	2.63120541399679e-11	4.03864686319522	-2.12960763300469	8.85570129845477	1	0	0	1.44376352928342	1	0.141935483870968
u10	6.27574137057141e-07	1.80218830536935e-11	0.140093953344719	-12.6975683204186	-1.41066763937484	1	0	0	2.08089326580356	1	0.0627177700348432
u12	8.7152590341797e-06	1.6568005010023e-09	15.3655863262614	0.816893293078583	10.9007445259051	3	0.512011411194841	0.466052870950108	0.948278626115675	0.811688311688312	0.371428571428571
u13	1.02242060373755e-06	4.70793194087652e-11	0.527271215568514	-7.56460585532614	4.70410252461175	3	0.481619759621859	0.438389197526404	0.982219886142116	0.860869565217391	0.138576779026217
u14	8.85752409747609e-07	5.722909871117e-11	0.12238966382845	-13.1764019719342	-2.25951793463339	1	0	0	2.5758606119299	1	0.0690909090909091
u16	5.23055011590734e-07	1.92447868252648e-11	0.0662001189011291	-13.1166672494487	-1.03343705404564	1	0	0	1.45216823391237	1	0.0555555555555556
u17	9.31116416572852e-08	9.9799966344692e-14	0.0472623732283876	-14.0959419092683	-3.90461372487287	1	0	0	0.612049750065275	1	0.00369003690036895
u18	3.01405534042068e-07	1.30708651538531e-12	0.0608677888531777	-13.2950524363032	-3.6736514312437	1	0	0	1.57189786516043	1	0.00497512437810943
u19	1.75361879390587e-06	2.77227330668815e-10	2.08559385653075	-5.09128241392835	4.34873722566948	1	0	0	3.06089364951162	1	0.0058139534883721
u22	6.72072219274273e-07	4.73693651694548e-11	0.0850504845290705	-13.1568034921597	-2.36350305322987	1	0	0	1.37235639823824	1	0.071969696969697
u27	1.0868098986102e-07	9.99676377374838e-14	0.037375938815822	-15.4382438308659	-5.75096233871916	1	0	0	1.17674588827227	1	0.00347222222222221
u30	2.175556301924e-06	3.27324176563939e-10	10.1769950485917	0.642371852734688	13.3605488649408	2	0.410116318288409	0.591672778582327	0.820232636576818	0.857142857142857	0.353846153846154
u31	1.03681446869623e-05	2.23252953676802e-09	4.01514479564851	-2.06218379220123	9.26164223641402	2	0.382286565242017	0.551522931873133	1.17238087863555	0.872146118721461	0.203636363636364
u35	7.68959146585323e-07	8.62356648571887e-11	0.335329154026494	-8.45980982754528	1.59717461478147	1	0	0	1.07109406979391	1	0.00512820512820511
u36	1.10329290004055e-06	4.24250876844034e-11	0.557262805295629	-7.19961132802981	5.97340729542045	2	0.555399267382187	0.801271768765644	1.16503798697045	0.756218905472637	0.252788104089219
u41	1.43664899629376e-07	2.0140331730317e-13	0.0456872371398445	-13.2228128236712	-1.07297419553108	1	0	0	1.36398525906515	1	0.00420168067226889
u43	3.36838803593795e-06	6.83316767337943e-10	0.112677367719137	-10.7505680591948	0	1	0	0	4.15271534913814	1	0.275
u44	5.18178994392835e-07	8.87941880463291e-12	0.112896224911291	-8.81315582615309	2.54481701525576	2	0.676289693414425	0.975679786893309	1.35257938682885	0.591549295774648	0.00699300699300698
u45	4.3249699547136e-06	1.93399911661613e-10	0.310300492986191	-7.49765289084228	0	2	0.615498282275913	0.887976319515135	1.32407981651965	0.694444444444444	0.307692307692308
u47	2.22812866371311e-07	3.41276747851114e-12	0.147588952316727	-8.96283494569833	1.00154521190622	2	0.221013734354099	0.31885541852101	0.442027468708198	0.942148760330578	0.047244094488189
u49	3.16035154881179e-06	4.63478186496588e-10	4.27780149199921	-0.365412269087417	9.55372223260853	2	0.659152503822991	0.950956048454972	1.31830500764598	0.62962962962963	0.00917431192660545
u51	9.98013488628564e-07	5.74826455420305e-11	0.693277345020226	-6.26283969424822	4.9442471013289	3	0.685304487145204	0.623791026382952	0.923888191267114	0.705357142857143	0.0857142857142857
u52	5.96223079658286e-07	1.93191133013894e-12	0.151295570657864	-12.6101342514339	-1.42580027228509	1	0	0	2.08065367458148	1	0.0509259259259259
u53	3.97340767675154e-06	1.22011968463414e-09	2.31760879134336	-2.14209355944258	9.01773703003657	2	0.34131324178704	0.492410921315898	0.68262648357408	0.89247311827957	0.105769230769231
u56	6.11007943696127e-05	9.39118962018906e-09	3.98788968773054	0.514549460091878	12.6710679363482	2	0.649248354870898	0.936667381877562	1.2984967097418	0.647058823529412	0.484848484848485
u57	1.52610941059517e-05	3.69557639986895e-09	15.1244630330947	3.59610081588084	13.4022834383654	3	0.828891101154086	0.754489194872363	1.23716324243785	0.690647482014389	0.338095238095238
u58	1.64385732073712e-06	7.50004528333511e-11	0.555956434858089	-8.15702748879794	3.07577573039811	1	0	0	0.83238283004096	1	0.200704225352113
u59	1.22707931622878e-05	8.86077750636673e-09	0.762730852748342	-9.37003983888641	0.128576624684006	1	0	0	2.1916077334421	1	0.337423312883436
