# Supplementary material for: The relationship between mobile phone location sensor data and depressive symptom severity
Source: PeerJ. 2016 Sep 29;4:e2537. doi: 10.7717/peerj.2537 (PMC5361882; doi:10.7717/peerj.2537)
Supplement: Supplemental Information 1 — This file includes location feature data, for all 10-week and 2-week features, as well as the baseline and follow-up PHQ-9 assessment data. All correlation analysis results presented in the paper were performed on these data. [file peerj-04-2537-s001.zip › features_2week_2_all.csv]

id	SpeedMean	SpeedVariance	TotalDistance	LocationVariance	CircadianMovement	NumberofClusters	Entropy	NormalizedEntropy	ContinuousEntropy	HomeStay	TransitionTime
u00	5.58684220163564e-05	9.99628306013833e-07	10.6186665756062	-6.08990354184002	6.77341767076975	3	0.95291242057879	0.867378264750745	2.06439741066921	0.590673575129534	0.608121827411167
u01	5.93559230717324e-07	3.15924728175723e-11	0.441412293411515	-12.3958133316478	-0.0439304841067356	1	0	0	1.48307128650127	1	0.0388548057259713
u02	9.50316369717517e-07	6.4110064321153e-11	1.20507472437114	-7.89930660717972	3.77580712530758	1	0	0	2.74132077572327	1	0.0568862275449101
u05	1.24113918400898e-06	4.53580635494132e-10	0.535929690300598	-11.9798268302027	0.581516584899479	1	0	0	2.37490620305299	1	0.078125
u08	4.14966060330403e-07	1.1575509069822e-12	2.22405337310292	-5.80409807128646	4.42535212308111	1	0	0	2.35184210528722	1	0.0253036437246964
u09	6.66502869300204e-07	1.2988753335975e-11	1.14928723931837	-8.87763722878395	2.68794982050016	2	0.110134877812057	0.158891042048367	1.44565047873682	0.976829268292683	0.0531177829099307
u10	5.1335205318946e-07	6.26816008208821e-12	0.525043416884069	-12.3325191001887	0.898307636971739	1	0	0	2.48225832821006	1	0.0208955223880597
u12	1.00128549140197e-05	1.95530599692618e-09	30.54592760292	1.37358270463968	10.5434333656137	4	0.63089572883915	0.455095069657135	0.886735121350805	0.834101382488479	0.528773072747014
u13	2.23773773970011e-06	3.02922655791165e-10	2.73453080525181	-6.87415666746984	7.05550275840195	2	0.693129777199356	0.999974892257983	1.52918766303829	0.502949852507375	0.290052356020942
u14	5.81821125972519e-07	2.3387686899484e-11	0.482689329370548	-12.9919421382246	-0.580694100948915	1	0	0	2.4864510196297	1	0.0210526315789473
u16	4.12864904952299e-07	7.22045993735944e-12	0.704463412020819	-10.2177877952862	0.900765620640575	1	0	0	1.40495341327388	1	0.0306122448979592
u17	5.82874457784024e-07	2.2986195103943e-11	0.320975868252577	-12.4881333316431	0.4824047315883	1	0	0	1.58808032024857	1	0.086508753861998
u18	3.38076087581544e-07	1.07438024220946e-12	0.367367267625444	-12.4862995841381	-1.12972925479283	1	0	0	1.73093462110876	1	0.00108813928182805
u19	4.76797403301993e-07	3.13024828548594e-12	0.573747419515374	-10.5432585017421	2.47712194700696	2	0.671018789398861	0.968075479809053	2.91945128292535	0.604796663190824	0.0352112676056338
u22	9.63251974279225e-07	3.21890621467879e-10	0.396145741930387	-12.4683686757104	-0.950443056376273	1	0	0	2.11796231070524	1	0.043254376930999
u27	3.31084501849707e-07	1.73175331181147e-12	0.296270682396361	-13.1207339044244	-1.63876057366674	1	0	0	1.84359614006856	1	0.00770077007700765
u30	6.54921339211569e-07	5.99284516856895e-12	13.9755829360516	0.407924371831805	9.72104862775855	2	0.384281087643324	0.554400419450441	0.768562175286649	0.871104815864023	0.135862913096695
u31	4.64778176054253e-06	7.99226980187103e-10	5.8494426065395	-2.52388893802618	9.0920219399191	2	0.644730664509869	0.930149732397434	1.58611516751025	0.654320987654321	0.257637474541752
u35	8.62090332218411e-07	1.42318678193902e-10	0.814099655618167	-9.80256993964285	1.49378255094609	1	0	0	2.24804335011337	1	0.0477815699658704
u36	1.49091016472464e-06	5.85808817255e-11	2.2663603006685	-6.99829396781586	7.28226297084874	2	0.693005291290199	0.999795297054182	1.47114293030707	0.508422664624809	0.345691382765531
u41	3.9598231842787e-07	4.86478733833523e-12	0.293788391088976	-12.7168005089274	0.205795210561764	1	0	0	2.6750712663795	1	0.0263473053892216
u43	1.07420438389666e-06	1.05071428522397e-10	4.17216890879654	-1.0203326023647	8.16590987462918	2	0.325633307536857	0.469789557931694	0.651266615073714	0.899749373433584	0.122112211221122
u44	1.08743118446208e-06	2.72723056543599e-11	1.1037682482384	-8.8641786988219	5.43056685555809	2	0.632530968225961	0.912549291068289	1.45830195317024	0.672309552599758	0.143892339544513
u45	4.51550968670584e-06	7.5864942795864e-10	5.63612667361971	-4.68469417023149	7.46934666528725	2	0.651065298879816	0.939288677988802	1.86662578685259	0.644028103044497	0.350076103500761
u47	1.39111674671225e-06	5.15615475424118e-11	0.973408644706931	-7.69248550696736	6.01544117627261	2	0.674061991582285	0.972465892507501	1.84680578364111	0.597374179431072	0.194003527336861
u49	6.32300553871728e-06	1.28451189479347e-09	8.46152237601576	-1.14656561094864	10.9987224603102	2	0.227569623863676	0.328313567805092	0.455139247727352	0.93978102189781	0.125996810207337
u51	4.78895466494637e-07	5.38586196378146e-12	0.977260258029043	-7.54423371107448	4.38076459722445	3	0.682349697805219	0.621101461219279	0.879798710383417	0.636929460580913	0.0213197969543147
u52	4.72980733139646e-06	4.0312821881047e-09	5.13032311071413	-5.84869809444842	3.77746017814191	1	0	0	1.3072040402425	1	0.0755750273822563
u53	1.84967414800494e-06	5.67981715382885e-10	0.411236395291508	-10.8670984611649	0.784628201492862	1	0	0	1.6668002694073	1	0.110989010989011
u56	3.07418182405864e-06	1.24730978707686e-09	5.92483413020468	-2.85607085247678	8.12043494566546	3	0.872827266211783	0.79448161577543	1.26059941675138	0.6553480475382	0.248724489795918
u57	8.43165308467767e-06	2.10109265995431e-09	33.3947500342832	2.86200627491547	13.7456365868709	4	0.598406948923756	0.431659368822899	0.438278038096218	0.832446808510638	0.118405627198124
u58	3.70192391813748e-06	5.69487537133566e-10	5.80625124477692	-4.87746321323991	6.32401789490268	1	0	0	0.756905688946873	1	0.128509719222462
u59	2.29596595191907e-05	1.33608625403477e-08	8.89197489185999	-5.40970179943385	4.39119383956158	1	0	0	2.60284720832294	1	0.321924144310823
