# Supplementary material for: The relationship between mobile phone location sensor data and depressive symptom severity
Source: PeerJ. 2016 Sep 29;4:e2537. doi: 10.7717/peerj.2537 (PMC5361882; doi:10.7717/peerj.2537)
Supplement: Supplemental Information 1 — This file includes location feature data, for all 10-week and 2-week features, as well as the baseline and follow-up PHQ-9 assessment data. All correlation analysis results presented in the paper were performed on these data. [file peerj-04-2537-s001.zip › features_2week_2_weekday.csv]

id	SpeedMean	SpeedVariance	TotalDistance	LocationVariance	CircadianMovement	NumberofClusters	Entropy	NormalizedEntropy	ContinuousEntropy	HomeStay	TransitionTime
u00	4.21597139215332e-05	9.75633276504659e-07	4.57603434180857	-6.579818407205	7.21526163974594	3	1.03673464098108	0.943676537823873	2.28426391884901	0.483679525222552	0.51994301994302
u01	4.65179519032746e-07	3.86796522332074e-12	0.369541479223461	-12.1340563587731	0.363760431485874	1	0	0	1.71845416135546	1	0.0185714285714286
u02	1.14406421499016e-06	8.86404878679664e-11	1.06864567432694	-7.57063759750422	4.26921067747247	1	0	0	2.25989829011366	1	0.061711079943899
u05	6.43670957326293e-07	1.08053729190747e-11	0.432307975015513	-11.8891731588719	1.07591851522201	1	0	0	2.52322273813512	1	0.0691114245416079
u08	4.60769997946867e-07	1.35591039224714e-12	0.404134040479778	-12.0143920683139	0.14237758340525	1	0	0	2.42122568995963	1	0.00139664804469275
u09	7.31240771703812e-07	1.59864016462993e-11	0.622437471135129	-9.32314470622016	3.3162506813049	2	0.127794248736382	0.184368128906109	1.59368415468812	0.971978984238179	0.0639344262295082
u10	4.62703634981779e-07	1.59855659897334e-12	0.377912866992379	-12.274717006699	1.20561215443893	1	0	0	2.69893261974137	1	0.00557880055788007
u12	1.05806664099162e-05	2.09820109811333e-09	24.2225795574051	1.51594918151368	10.4337849933197	3	0.55822439004858	0.508117737082057	0.614969016545747	0.83617747440273	0.56006006006006
u13	1.25864224453276e-06	5.05296471344981e-11	1.30471653638223	-7.02458650423818	7.11921739604616	2	0.691575114409204	0.997731987960376	1.42640646113981	0.528028933092224	0.22112676056338
u14	6.51359436041355e-07	3.08393257546037e-11	0.383450007946973	-12.8216677290067	-0.257431750232136	1	0	0	2.60805509286581	1	0.0283286118980169
u16	4.21330193871719e-07	2.18487603230648e-12	0.657609645763308	-9.8372033746668	1.54273443856407	1	0	0	1.56952102124902	1	0.0202020202020202
u17	7.63370913207654e-07	3.1850549913437e-11	0.265729402981076	-12.2492165532581	1.01164957498393	1	0	0	1.69243997666736	1	0.120343839541547
u18	3.66540319090058e-07	9.85140867064995e-13	0.333208672899819	-12.3059478627567	-1.11288205526693	1	0	0	1.95314457059019	1	0.00139664804469275
u19	5.7782914928731e-07	4.08532850297295e-12	0.496593302519927	-10.4384280653696	2.78565187777086	1	0	0	1.99256574845601	1	0.0488826815642458
u22	1.20742974475015e-06	4.42507464239676e-10	0.282272256405554	-12.4432431252821	-0.518150418178982	1	0	0	2.24217887721255	1	0.0580736543909348
u27	3.78366476843951e-07	1.79187999455393e-12	0.250920373034206	-12.9531026895855	-1.10477582855997	1	0	0	1.75168544026533	1	0.0104790419161677
u30	7.02574798601001e-07	4.64287409621325e-12	0.44197686786575	-12.0986371126146	0.633890206729545	1	0	0	2.41057290084898	1	0.0558139534883721
u31	1.64938781479472e-06	3.72635335037487e-11	1.57275327320105	-8.43978989321076	5.20350258011938	2	0.664844241058118	0.959167489538133	1.67207993395718	0.61839530332681	0.279266572637518
u35	8.46094890851207e-07	1.56589122051499e-10	0.386966095243273	-11.1605330825404	1.452588908939	1	0	0	2.27943002171816	1	0.0608695652173913
u36	1.44585659448533e-06	5.54477379019812e-11	1.53503650275497	-7.03218596397426	7.32545120114355	2	0.681467046301406	0.983149128228288	1.37692553661576	0.576271186440678	0.338935574229692
u41	5.04254670312243e-07	6.69303517781673e-12	0.259057944005363	-12.5798280710318	0.289277316957642	1	0	0	2.97339023939083	1	0.0366666666666666
u43	7.97549821856519e-07	1.92304486052197e-11	0.940561154903454	-9.37841874282017	0.577952970305062	1	0	0	1.91092332545506	1	0.0728862973760933
u44	1.31414363763394e-06	3.45809475377495e-11	0.924637151158266	-8.85318874661871	5.14952535259289	2	0.629187576667141	0.907725796646629	1.50961347344774	0.676895306859206	0.200577200577201
u45	3.15406040828284e-06	3.75367394447012e-10	4.67439621638541	-5.22194700924171	6.57995279607513	2	0.664000513076679	0.957950247363452	1.94931419843482	0.62012987012987	0.35966735966736
u47	1.56291795526306e-06	5.95050349563395e-11	0.86189668603727	-7.66477084464316	6.43437313306146	2	0.690254612447652	0.99582690632896	2.04687642611688	0.538011695906433	0.202797202797203
u49	4.84628289047687e-06	8.9543260341037e-10	4.34072487201317	-2.85256361007344	9.04129007358737	1	0	0	2.98619071961817	1	0.0739130434782609
u51	4.67112677157909e-07	3.94726170498747e-12	0.414402405252719	-10.0971956406647	4.19005389019673	2	0.662902983245538	0.956366846518837	1.61258329573789	0.622347949080622	0.0111888111888112
u52	6.12715160963732e-06	5.33310022163244e-09	5.01955809210057	-5.56918347612226	4.40974331928782	1	0	0	1.40771402598739	1	0.1
u53	1.77757212725864e-06	5.15244743904669e-10	0.302029438635286	-11.7231485573945	0.905242153809947	1	0	0	1.73329163720496	1	0.117557251908397
u56	3.68615812031497e-06	1.5119881929355e-09	4.21390840600496	-3.43221954272824	7.88698681792013	3	0.823479254517497	0.749563119775251	1.0919181585601	0.657786885245902	0.243410852713178
u57	8.38068298658881e-06	2.08657934700406e-09	32.6839795344587	1.7625341117072	13.8616879269093	1	0	0	2.01538965351387	1	0.0879629629629629
u58	4.55199173264084e-06	7.77051646959729e-10	5.23385920455741	-4.54324400545448	6.93949848549765	1	0	0	0.897087011755852	1	0.0973724884080371
u59	2.75086363925069e-05	1.52510541172694e-08	8.13127403237177	-5.05970799967133	5.16369855947292	1	0	0	2.72129063247788	1	0.302110817941952
