# Supplementary material for: The relationship between mobile phone location sensor data and depressive symptom severity
Source: PeerJ. 2016 Sep 29;4:e2537. doi: 10.7717/peerj.2537 (PMC5361882; doi:10.7717/peerj.2537)
Supplement: Supplemental Information 1 — This file includes location feature data, for all 10-week and 2-week features, as well as the baseline and follow-up PHQ-9 assessment data. All correlation analysis results presented in the paper were performed on these data. [file peerj-04-2537-s001.zip › features_2week_2_weekend.csv]

id	SpeedMean	SpeedVariance	TotalDistance	LocationVariance	CircadianMovement	NumberofClusters	Entropy	NormalizedEntropy	ContinuousEntropy	HomeStay	TransitionTime
u00	9.16213511962997e-05	1.08257747597552e-06	6.01922546401053	-5.40994864036575	5.03598378593391	1	0	0	2.45844119827165	1	0.681159420289855
u01	9.25153148512124e-07	1.02506764860929e-10	0.0715055074196553	-14.0286599512706	-3.04387184176142	1	0	0	1.3432941097331	1	0.0942028985507246
u02	4.6615460065604e-07	3.70689495964769e-12	0.135543388145761	-11.5681102215153	0.98813795398352	1	0	0	2.18559727945307	1	0.024390243902439
u05	2.94691397350216e-06	1.71107202984896e-09	0.11319926739463	-12.3301549565443	-1.1595051734875	1	0	0	1.65900379835397	1	0.108
u08	2.86046158335196e-07	5.98721287213372e-13	1.81962068995018	-4.5165061826998	5.57942612512543	1	0	0	2.07774586396787	1	0.0922509225092251
u09	5.22097749316582e-07	6.11942718527195e-12	0.526599070068433	-8.27263365196856	1.90973859550659	1	0	0	1.02225492419583	1	0.0196850393700787
u10	6.39003864855285e-07	1.80534970599578e-11	0.146901338591175	-12.5777445529096	-0.561647051559134	1	0	0	2.30870806175297	1	0.0627177700348432
u12	8.56807487172688e-06	1.60678996777443e-09	20.9090671255048	0.813157755186373	10.8878359818953	3	0.598964352390279	0.545200848896772	1.02137733771996	0.792452830188679	0.364
u13	5.18157648943575e-06	1.05289769776291e-09	1.42412951183976	-6.53836419573825	5.44999791126119	2	0.668398605840635	0.964295353983381	1.73286160303781	0.610778443113773	0.301255230125523
u14	3.87689458005144e-07	1.95307306903872e-12	0.100091674824799	-13.7556284169672	-3.11282080316397	1	0	0	2.33696248011778	1	0.00411522633744854
u16	3.91100998604008e-07	1.76338752072309e-11	0.046991102746734	-14.2563867596838	-3.59411282725921	1	0	0	1.40746033656748	1	0.0557491289198606
u17	1.18164970101165e-07	1.42773798020838e-13	0.0546470408779973	-13.9226004388953	-3.03004536414653	1	0	0	0.939978245163753	1	0.00369003690036895
u18	2.0608275487821e-07	1.15878667586227e-12	0.0338077526737108	-14.0185100052518	-3.81179686974862	1	0	0	0.790559629681771	1	0.00495049504950495
u19	2.16873747115684e-07	5.66339697050043e-13	0.0888246868521129	-11.4521868321761	0.0205829132760504	1	0	0	3.13926962590463	1	0.00362318840579712
u22	3.17905016395071e-07	7.60424048870115e-13	0.11351385102451	-12.5535744163089	-2.92268281629924	1	0	0	2.11881675007066	1	0.00378787878787878
u27	1.89039112290453e-07	1.53618346801414e-12	0.0451594771272296	-13.9196794133456	-3.12629551491848	1	0	0	0.542606842670422	1	0.00416666666666665
u30	4.75686068008071e-07	1.13451038644326e-11	13.5303777258	0.755423222665587	12.4367923860828	2	0.45704453303756	0.659375881278699	0.914089066075119	0.829268292682927	0.276470588235294
u31	1.20214807039971e-05	2.63456415682561e-09	4.33659584216165	-1.35922753838694	10.1576807814288	2	0.53229554123323	0.767940137624488	1.42813746581134	0.775700934579439	0.213235294117647
u35	9.32322784831472e-07	9.30471314404281e-11	0.430344906760747	-8.49479483851374	0.763439920870115	1	0	0	1.51358520703027	1	0.00529100529100535
u36	1.62696775668027e-06	6.75888574633528e-11	0.658236813082474	-7.01574202999329	5.7783332853537	4	0.765716201955932	0.552347483645078	1.55616008418805	0.637305699481865	0.318021201413428
u41	1.26095073849835e-07	1.91171075726084e-13	0.0377220055619273	-13.3106669975399	-1.0157852395524	1	0	0	1.47361869726214	1	0.00427350427350426
u43	1.94788503393359e-06	3.74745809989831e-10	1.91842084800691	-0.247678824603339	9.33521906181716	2	0.691064568948292	0.996995426555769	1.38212913789658	0.532258064516129	0.162162162162162
u44	5.09498566600517e-07	8.17638415438643e-12	0.202447954905574	-8.89380294570866	3.83626907685174	2	0.640692221861225	0.924323491215321	1.28138444372245	0.660516605166052	0.00367647058823528
u45	8.00908035208866e-06	1.75892076920842e-09	2.26875148091106	-3.93899023240018	7.10883752878771	2	0.590842246275582	0.852405178649478	1.45528027717833	0.722222222222222	0.28
u47	8.74294867472565e-07	2.74936292211717e-11	0.10479858010913	-8.89276421100458	0	2	0.196094659620907	0.282904792979892	0.392189319241814	0.950819672131147	0.0962962962962963
u49	1.02025134881283e-05	2.29386852536243e-09	5.84510674218391	-0.344263064110671	11.5828378282171	2	0.62879939409378	0.907165767573082	1.25759878818756	0.67741935483871	0.248484848484849
u51	4.8348096337109e-07	9.27389528327417e-12	0.564350187418325	-6.34762203078102	4.84116216985898	3	0.697902358587166	0.635258103141428	0.935567378743656	0.683794466403162	0.052434456928839
u52	4.24368236174797e-07	1.1536100874906e-12	0.110497523377356	-13.1552314767069	-2.91095487107188	1	0	0	1.42202703656618	1	0.00452488687782804
u53	2.06383462432565e-06	7.1576144129507e-10	0.173169249384214	-9.97200731433806	-0.459706265602652	1	0	0	2.59172857886238	1	0.0984251968503937
u56	2.19430448152508e-07	2.96696722291667e-12	2.23593075580127	-2.10112735612408	9.20484718744285	2	0.660298387748765	0.952609209512121	1.32059677549753	0.627450980392157	0.260869565217391
u57	8.74131737674003e-06	2.19900031065142e-09	14.4521254315162	3.62510637356391	13.2887894609357	3	0.590682254553805	0.537662158567253	1.01633605515835	0.794326241134752	0.298507462686567
u58	1.74219206356e-06	8.07154593001857e-11	0.57235846112787	-8.07993992049986	3.29237856169895	1	0	0	0.840625904727532	1	0.228571428571429
u59	1.24255958172875e-05	8.97141931166577e-09	0.764000282911082	-9.3570541250062	-0.0990531958079259	1	0	0	2.79546050044238	1	0.319875776397516
