# Supplementary material for: The relationship between mobile phone location sensor data and depressive symptom severity
Source: PeerJ. 2016 Sep 29;4:e2537. doi: 10.7717/peerj.2537 (PMC5361882; doi:10.7717/peerj.2537)
Supplement: Supplemental Information 1 — This file includes location feature data, for all 10-week and 2-week features, as well as the baseline and follow-up PHQ-9 assessment data. All correlation analysis results presented in the paper were performed on these data. [file peerj-04-2537-s001.zip › features_2week_3_all.csv]

id	SpeedMean	SpeedVariance	TotalDistance	LocationVariance	CircadianMovement	NumberofClusters	Entropy	NormalizedEntropy	ContinuousEntropy	HomeStay	TransitionTime
u00	3.13336364954958e-05	3.09009505483718e-07	11.4377256905881	-1.24787459176366	8.87966039617176	4	1.04970239172226	0.757200217473494	0.420232603349192	0.58963282937365	0.512631578947368
u01	5.95638769284221e-07	3.21178800106401e-11	0.428828313424551	-12.2616899459207	0.75786838634481	1	0	0	1.9718918354225	1	0.0471794871794872
u02	6.319489586669e-07	1.25539738096007e-11	0.75378522720936	-9.45578179416052	3.09170235920375	1	0	0	2.27280982582228	1	0.0228855721393035
u05	1.2305556630454e-06	4.67634653006442e-10	0.474053811801616	-12.0887449522417	0.641276405487614	1	0	0	2.04468406089728	1	0.0684491978609626
u08	8.56863830134485e-07	1.04816180385779e-10	0.721989688856107	-11.1198707349391	0.747554071789857	1	0	0	2.238391410894	1	0.000997008973080749
u09	5.97060822153759e-07	1.21460684615625e-11	2.79119462958143	-2.67113778378818	6.41700239942791	3	0.181960365630495	0.165627462488238	0.346693179326007	0.961006289308176	0.111731843575419
u10	4.78427305028424e-07	2.1544496271513e-12	0.54541607248712	-12.2846426401195	1.22052479311775	1	0	0	2.8651216798905	1	0.0190380761523046
u12	3.99308437358657e-06	4.95966406895575e-10	5.41107769006909	-3.84169589437689	8.47037641737693	2	0.104732439105087	0.151096970517114	0.249120274708747	0.978260869565217	0.394736842105263
u13	2.80872701831801e-06	3.76464799265027e-10	2.82047128086256	-6.93862551524107	7.01481477522389	2	0.620710820604029	0.895496422711551	1.43587437471577	0.687975646879756	0.298826040554963
u14	4.12680694076752e-07	8.967039119828e-13	0.495747443111679	-12.8800268328643	-0.387742833138421	1	0	0	2.42191996445606	1	0.00105596620908133
u16	4.40299731148975e-07	5.25320227407522e-12	0.542828766836373	-11.0364862986472	0.741723587703925	1	0	0	1.85766983199544	1	0.00104931794333685
u17	3.76643428106637e-07	4.02586144266065e-12	0.357889063978511	-12.4694879832207	0.515436573873173	1	0	0	1.93837873692823	1	0.026694045174538
u18	2.95851808117299e-07	8.05741304230935e-13	0.368949126895446	-12.5589941207137	-0.928026879961001	1	0	0	1.83838142546115	1	0.000996015936254979
u19	3.99253553885232e-07	2.06018360125032e-12	0.468060773081773	-11.020860106572	2.0492536293482	1	0	0	2.23563530414082	1	0.0240963855421686
u22	8.67922444286895e-07	3.13695925364627e-10	0.385000131336152	-12.7663994388929	-0.931351858821135	1	0	0	1.89557494013358	1	0.0253807106598984
u27	3.28924422575357e-07	1.62764101190752e-12	0.331419127244966	-13.012864466482	-1.41575096837299	1	0	0	2.06330672839722	1	0.00731452455590387
u30	6.19481478674316e-07	7.03295874503444e-12	14.2227573246508	0.413692922383649	9.19960021987363	2	0.383765409303883	0.553656452867435	0.767530818607765	0.871374527112232	0.119866814650389
u31	4.34124419380481e-06	7.88378971583459e-10	5.48006841543345	-2.52410236822302	9.16452753837545	2	0.692929618016641	0.999686123597691	1.82675215156591	0.510429447852761	0.17342799188641
u35	1.26226918693055e-06	2.59420719962115e-10	0.35960679567078	-11.8414939025774	1.29253101726497	1	0	0	2.26441240758867	1	0.0938477580813347
u36	1.68416082623559e-06	8.23476813208556e-11	60.1645878825054	5.95431160435332	16.9847885567412	8	1.38535939346186	0.666217042265454	1.23295842691266	0.438095238095238	0.336283185840708
u41	3.73423318236303e-07	2.09327191928335e-12	0.316065736211545	-12.6604311990473	0.572299441392756	1	0	0	2.29659911731785	1	0.0171568627450981
u43	2.01181479735672e-06	3.54994557026441e-10	6.32043069996262	-3.48847863884093	7.16007989090807	1	0	0	2.55835771110667	1	0.0273081924577373
u44	1.28545832465461e-06	4.59151044466259e-11	1.18080857051761	-8.92354767099924	5.27167050006084	2	0.56059677506192	0.808770187320177	1.27593718906329	0.751576292559899	0.184994861253854
u45	4.89304964402118e-06	8.35717078450896e-10	5.89829845896564	-4.63432028647072	6.77829208619973	2	0.640669686476921	0.924290979528141	1.94197262937773	0.660550458715596	0.303514376996805
u47	1.28176248911539e-06	4.0669044582019e-11	1.49917435537726	-7.70449552152556	5.82867319361764	2	0.664831809365535	0.959149554396894	1.78853759006303	0.618421052631579	0.230596175478065
u49	2.73786768786302e-06	4.99820374600598e-10	4.39866603703381	-2.25630070616057	9.66685949863971	1	0	0	2.58964191676668	1	0.0593792172739541
u51	7.58759045626015e-07	7.42271762466087e-12	0.956920341681935	-9.88802993005486	4.29549266339813	2	0.683039259597857	0.985417352554297	1.80961886837251	0.570971184631804	0.063936063936064
u52	2.45660995039726e-06	1.93199064474327e-09	2.78492176409126	-6.57975624895479	2.3874377506463	1	0	0	1.46221451191004	1	0.00948366701791359
u53	1.0445565761906e-06	3.60538786235155e-10	2.39238326595004	-4.53372008758293	4.54712208012717	1	0	0	1.2252268032423	1	0.0658914728682171
u56	6.15842493711254e-07	1.48107494469692e-11	3.71229925407779	-2.92888598359827	6.51892656609684	3	0.844999063218871	0.769151293804747	1.17492560894529	0.663793103448276	0.14436248682824
u57	2.16933829807701e-06	2.32727180105135e-10	2.19532569563956	-6.77972559089684	4.09894600198644	2	0.0629373076130243	0.0907993415802133	0.125874615226049	0.988465974625144	0.0647249190938511
u58	1.63238048017637e-06	1.81519952089881e-10	3.59043885784429	-6.47742191599813	4.22000416030209	1	0	0	0.947916834058919	1	0.0406417112299465
u59	1.96752779627716e-05	1.81734337859287e-08	22.5969045248577	-3.99656385409304	6.94181946306047	1	0	0	2.66094160232337	1	0.107180020811655
