# Supplementary material for: The relationship between mobile phone location sensor data and depressive symptom severity
Source: PeerJ. 2016 Sep 29;4:e2537. doi: 10.7717/peerj.2537 (PMC5361882; doi:10.7717/peerj.2537)
Supplement: Supplemental Information 1 — This file includes location feature data, for all 10-week and 2-week features, as well as the baseline and follow-up PHQ-9 assessment data. All correlation analysis results presented in the paper were performed on these data. [file peerj-04-2537-s001.zip › features_2week_3_weekday.csv]

id	SpeedMean	SpeedVariance	TotalDistance	LocationVariance	CircadianMovement	NumberofClusters	Entropy	NormalizedEntropy	ContinuousEntropy	HomeStay	TransitionTime
u00	6.38686161949102e-06	7.73561365418928e-10	8.54131576273306	-3.12344886921284	8.82811523722999	3	1.02505185442833	0.933042407227251	2.20069271353077	0.465181058495822	0.48121387283237
u01	4.35163169772359e-07	3.87210761669041e-12	0.336208691313839	-12.27232732656	0.583238943026279	1	0	0	1.86468010759235	1	0.0199430199430199
u02	7.29015823064934e-07	1.70108845419333e-11	0.622784675508466	-9.15608859934027	3.33312995820752	1	0	0	2.61038975123183	1	0.0307262569832403
u05	5.74942251503269e-07	1.25002423359862e-11	0.391428791515063	-11.9734649718509	1.15726256543101	1	0	0	2.13916950542094	1	0.0434173669467787
u08	5.06668494030342e-07	1.69189842324452e-12	0.444231642806857	-11.8863798192294	0.222326407906376	1	0	0	2.66813628971698	1	0.00139470013946996
u09	5.57589285161343e-07	8.30655283261307e-12	0.464624203407965	-10.745806267972	2.16288484551316	1	0	0	1.44647351086189	1	0.0675883256528418
u10	5.0103096135217e-07	2.52304901728723e-12	0.396080909409235	-12.2322648943162	1.4710933707514	1	0	0	2.81937287124097	1	0.0267605633802817
u12	4.90121084407528e-06	6.57640666771448e-10	4.87902403545556	-3.50960651257111	9.14794054559646	2	0.155381697315266	0.224168404161645	0.335686766264545	0.963888888888889	0.487179487179487
u13	1.9880672002837e-06	1.53270061638271e-10	1.4913021808559	-7.13728654242499	7.02591477823102	2	0.580191941040379	0.837040036102696	1.23082913264305	0.73305954825462	0.306267806267806
u14	4.52808708830609e-07	9.69801873066178e-13	0.411310075840214	-12.8638673709797	-0.363232073070861	1	0	0	2.76369055671995	1	0.0014306151645207
u16	5.8549719744048e-07	7.41226757804218e-12	0.510329876498693	-10.7106561913449	1.34560640525026	1	0	0	2.09247913035963	1	0.00150375939849623
u17	4.63318783845644e-07	5.45983293458469e-12	0.312878908361501	-12.2228057532538	1.01483698108764	1	0	0	2.13650201291843	1	0.0366197183098591
u18	3.46205362210215e-07	9.32971970538386e-13	0.311452830841091	-12.3722064429826	-0.750142354638719	1	0	0	2.05656975780287	1	0.00139664804469275
u19	5.02295276040365e-07	2.72538943209539e-12	0.418460892266512	-10.9646362620099	2.29812997334024	1	0	0	2.07839206958785	1	0.0335195530726257
u22	1.08645771094074e-06	4.39510771760596e-10	0.256449401898672	-12.8670588435506	-0.596456922102723	1	0	0	1.92733847543554	1	0.0355113636363636
u27	3.69882438378114e-07	1.63228956097154e-12	0.278526289178277	-12.8895723977212	-1.00164519450437	1	0	0	1.77962435326265	1	0.00836820083682011
u30	6.76092749606154e-07	6.4034507782001e-12	0.457571547634665	-12.1253935186438	0.627282617705074	1	0	0	2.5216846144232	1	0.0387374461979914
u31	1.3137627328478e-06	2.67835453920511e-11	1.22700558802779	-8.57989054314827	5.17411711810091	2	0.689227630818219	0.994345285025095	1.88219119983509	0.54424040066778	0.157524613220816
u35	1.69357363311901e-06	3.64948969478501e-10	0.303349248054833	-11.7177550249086	1.47122579739001	1	0	0	2.21537110883882	1	0.131771595900439
u36	1.44240461026731e-06	7.17747803444942e-11	58.4601651710838	5.77305817277995	17.2187629336426	4	1.09541597031094	0.790175594039083	0.939864147995568	0.503978779840849	0.356655290102389
u41	4.20718772912255e-07	1.89382176632143e-12	0.243417446285043	-12.6159256069052	0.534952444193633	1	0	0	2.66057757220391	1	0.00941619585687381
u43	2.28485726030021e-06	4.11214842381573e-10	6.28133369758848	-3.33875083816075	7.45491217083657	1	0	0	2.15388985210975	1	0.0273141122913505
u44	1.49109560728614e-06	5.86537080412148e-11	0.947952989818531	-8.90854735167144	5.31299362760203	2	0.544818706363914	0.786007245854759	1.28209423248328	0.76536312849162	0.232857142857143
u45	4.04612488664524e-06	4.91664945655884e-10	5.02420511277808	-5.12830183052661	6.11855240995498	2	0.662366168518381	0.955592386574092	2.14578584178957	0.623417721518987	0.285067873303167
u47	1.42693006228809e-06	4.632900904106e-11	1.07486117561978	-7.67923276599175	6.69147875586677	2	0.6931267222483	0.999970484895245	1.95878349774769	0.50319829424307	0.239870340356564
u49	8.19139600397405e-07	2.96843931737488e-12	0.528934392781557	-11.8730021398999	-1.13666340459779	1	0	0	3.18066087542521	1	0.00961538461538458
u51	6.04551539056682e-07	5.33877394059582e-12	0.5529785775641	-10.0544739394363	4.39432614689062	2	0.687379854109226	0.99167950673036	1.71737833341686	0.553648068669528	0.0237430167597765
u52	3.27633993253399e-06	2.67367112347673e-09	2.68612602951595	-6.25585682810344	3.04404019669172	1	0	0	1.58491143566431	1	0.0131195335276968
u53	1.05844063424261e-06	4.35044079354226e-10	0.174645754438755	-12.8165945214529	0.657233130535558	1	0	0	1.36011121227866	1	0.0420032310177706
u56	7.89711781642367e-07	1.95191597049794e-11	0.724418229780235	-8.77900075993705	5.16130192120474	2	0.624494500321235	0.900955118675877	1.4015337555475	0.68312101910828	0.0964028776978417
u57	6.65907286148717e-07	8.02430052121165e-12	0.625807931931653	-9.90894318082205	1.46888837733249	1	0	0	2.10809557941189	1	0.0266272189349113
u58	1.73299843112382e-06	2.21754529203418e-10	2.99549771244244	-6.23551898022837	4.43599647717647	1	0	0	1.14891665463871	1	0.00150375939849623
u59	2.62584437778941e-05	2.41135454257439e-08	22.4962351256036	-3.65463694218382	7.61535200830799	1	0	0	2.84330783141528	1	0.151917404129793
