# Supplementary material for: The relationship between mobile phone location sensor data and depressive symptom severity
Source: PeerJ. 2016 Sep 29;4:e2537. doi: 10.7717/peerj.2537 (PMC5361882; doi:10.7717/peerj.2537)
Supplement: Supplemental Information 1 — This file includes location feature data, for all 10-week and 2-week features, as well as the baseline and follow-up PHQ-9 assessment data. All correlation analysis results presented in the paper were performed on these data. [file peerj-04-2537-s001.zip › features_2week_3_weekend.csv]

id	SpeedMean	SpeedVariance	TotalDistance	LocationVariance	CircadianMovement	NumberofClusters	Entropy	NormalizedEntropy	ContinuousEntropy	HomeStay	TransitionTime
u00	9.88484233188984e-05	1.14493036741129e-06	7.06243785000184	-0.228472399371874	9.52334251292559	2	0.47513589512188	0.685476199640674	0.950271790243759	0.817518248175182	0.458498023715415
u01	1.01438799553161e-06	1.06218289440421e-10	0.0902518817801185	-12.2543057508755	-0.159482022369628	1	0	0	2.09016871680849	1	0.121323529411765
u02	3.96652594115855e-07	1.61395834247069e-12	0.135597167443588	-11.5666184781039	1.06974555639963	1	0	0	1.90477132973316	1	0.00350877192982457
u05	3.44747667755281e-06	1.99901917639453e-09	0.0901207281306824	-12.889387604635	-4.34667930770117	1	0	0	1.4738447606412	1	0.154545454545455
u08	1.75491774816282e-06	3.67017845072791e-10	0.284211503175867	-10.2987594495605	0.466404416017316	1	0	0	1.97144673912558	1	0.00352112676056338
u09	7.13264684689391e-07	2.28076047247167e-11	2.32774191305672	-1.60799382455488	7.32885462004062	3	0.522364035669256	0.475476235845257	0.971487944128296	0.834224598930481	0.233606557377049
u10	4.30002821243086e-07	1.28847165950319e-12	0.154931790112454	-12.5153806551629	-0.505265256339746	1	0	0	2.41512248323516	1	0.00348432055749126
u12	1.77697705053089e-06	9.16146808272711e-11	0.767501813737994	-9.01737711482035	0.513091476866886	1	0	0	2.69343121582481	1	0.152482269503546
u13	5.3087397419343e-06	1.04343381883314e-09	1.32915551125049	-6.54193049089312	5.7215290565677	2	0.690249768668761	0.995819918233176	1.62652731434517	0.53804347826087	0.206896551724138
u14	2.89968378692228e-07	6.50324982168527e-13	0.0866160188216633	-12.9593650881406	-1.35713213238583	1	0	0	2.12647674137514	1	0.00408163265306127
u16	1.10266515197096e-07	1.86411631458936e-13	0.0373420674619894	-13.9419697509402	-3.8478513392639	1	0	0	1.60873615337944	1	0.00348432055749126
u17	1.4370093056518e-07	1.71653647641484e-13	0.0490815642707661	-14.229032550065	-2.69465798120437	1	0	0	0.924462332917411	1	0.00380228136882133
u18	1.74620640358617e-07	4.81724341714593e-13	0.0595634121456011	-13.4068533082091	-2.14314242795976	1	0	0	1.22234216204806	1	0.00348432055749126
u19	1.36474237304954e-07	2.62476206968196e-13	0.0609812793853789	-11.2440685896298	-0.0847218254090078	1	0	0	2.41170497901259	1	0.00359712230215825
u22	3.30055810195028e-07	8.04108710941226e-13	0.128591898225329	-12.5605003953898	-2.78286356282542	1	0	0	2.21496516364771	1	0.00357142857142856
u27	1.9382997596779e-07	1.58702641599102e-12	0.0520054755130214	-13.5755539255681	-2.35370713174611	1	0	0	1.01553714006481	1	0.00420168067226889
u30	4.01851021458562e-07	9.38266063671086e-12	10.3868864639861	0.866249244122873	12.8000180121661	2	0.492319480129487	0.710266872515843	0.984638960258974	0.805755395683453	0.311881188118812
u31	1.19687981122786e-05	2.62737266087939e-09	4.33430150681498	-1.36046277888904	10.1558726158249	2	0.62269605177228	0.898360505873006	1.34284968998567	0.685446009389671	0.222627737226277
u35	2.16082208961513e-07	2.01936757090318e-12	0.0670772867895835	-12.3169838255684	-0.304799017364947	1	0	0	1.8065537249329	1	0.00363636363636366
u36	2.41981064941698e-06	1.14479332001211e-10	51.3659370615127	6.27272446444075	15.9037258858026	6	1.40704562568789	0.785287115738861	1.55238546896432	0.365671641791045	0.333333333333333
u41	2.91670371470346e-07	2.49573448951097e-12	0.0814340694174313	-12.8195215342341	-0.755947962531732	1	0	0	1.36043252706645	1	0.0352112676056338
u43	3.06573217757638e-07	8.02565996305304e-13	0.0401013111407347	-12.6488722307014	0.0378545374198286	1	0	0	2.17106304287632	1	0.0092592592592593
u44	7.60614890848246e-07	1.28544759445106e-11	0.232627333831749	-8.97032129541505	3.83600337925649	2	0.588740383776377	0.849372832045245	1.17748076755275	0.724409448818898	0.0661764705882353
u45	6.98190589243793e-06	1.6667152815874e-09	3.60248710887544	-3.97212632216467	6.86233381970536	2	0.512569126362965	0.739480936716638	1.23928108146424	0.791044776119403	0.263736263736264
u47	9.69638742811622e-07	2.83972603300038e-11	0.4451020649459	-8.10139874976422	4.44053663814055	2	0.399454801523637	0.576291461217437	0.873330531997535	0.863013698630137	0.191881918819188
u49	7.05571616138133e-06	1.60317284344094e-09	3.86662592444393	-1.16208117621744	10.3439602555851	2	0.165092950783207	0.238178781380658	1.59245142187891	0.960893854748603	0.178899082568807
u51	1.1434248011807e-06	1.25877149176774e-11	0.415705561468635	-9.61499921205655	2.72370550373554	3	0.859771975209567	0.782598177790184	1.79570892547423	0.566801619433198	0.117857142857143
u52	3.24895089561274e-07	7.41192406766509e-13	0.100604552795028	-13.8920816690429	-3.57196828013901	1	0	0	0.951259394272317	1	0.00383141762452111
u53	1.01927746783542e-06	6.0939303744839e-11	2.21745894848191	-2.96213580142759	6.11866212758491	1	0	0	2.16644388528363	1	0.163398692810457
u56	1.33130515612962e-07	1.61638204513646e-12	3.01389608752946	-2.09311134758611	6.91061547803042	2	0.688672791988433	0.993544821796869	1.37734558397687	0.54726368159204	0.199203187250996
u57	6.50077590620504e-06	8.56316800900178e-10	1.73140192699511	-5.61491147255443	5.35081150636958	2	0.202273001797436	0.291818256598886	0.404546003594873	0.948717948717949	0.213709677419355
u58	1.11752732151342e-06	6.30002742556157e-11	0.501451451493697	-7.67902073253382	3.24150850158812	1	0	0	0.524551563151416	1	0.0932835820895522
u59	2.78586931772886e-07	1.03351906894472e-12	0.101045828848095	-11.5984880299694	-0.547468575368909	1	0	0	1.87251054102776	1	0.00355871886120995
