# Supplementary material for: The relationship between mobile phone location sensor data and depressive symptom severity
Source: PeerJ. 2016 Sep 29;4:e2537. doi: 10.7717/peerj.2537 (PMC5361882; doi:10.7717/peerj.2537)
Supplement: Supplemental Information 1 — This file includes location feature data, for all 10-week and 2-week features, as well as the baseline and follow-up PHQ-9 assessment data. All correlation analysis results presented in the paper were performed on these data. [file peerj-04-2537-s001.zip › features_2week_4_all.csv]

id	SpeedMean	SpeedVariance	TotalDistance	LocationVariance	CircadianMovement	NumberofClusters	Entropy	NormalizedEntropy	ContinuousEntropy	HomeStay	TransitionTime
u00	8.99133482022232e-06	3.11434642450868e-09	9.61871340500751	-1.18955622379059	8.97670827606934	5	1.0158497064279	0.631182910865781	0.403017764985566	0.595918367346939	0.450056116722783
u01	6.21750018959303e-07	2.19981304413942e-11	0.758758075608324	-10.2787454505822	1.63776523518538	1	0	0	1.78464513513247	1	0.0475698035160289
u02	6.86089625846152e-07	1.43661882472828e-11	0.861855609799145	-10.4515747301908	2.70379241233283	1	0	0	2.21812815467704	1	0.00603621730382298
u05	6.14257187799544e-07	1.20276249612913e-11	0.484829642994707	-11.8220876603133	0.192079393626748	1	0	0	2.17889333707366	1	0.0702479338842975
u08	8.83953893696044e-07	1.04722789309313e-10	0.751608291612088	-11.1223204430953	0.562304267812367	1	0	0	2.25857807448069	1	0.000996015936254979
u09	6.99461548767196e-07	1.54852196794141e-11	2.86178357217037	-2.71332354422909	6.4050623831642	3	0.180190936164926	0.164016858379928	0.343368327251206	0.961490683229814	0.141791044776119
u10	4.80033912622605e-07	2.34081053658118e-12	0.532802699606041	-12.2932500577467	1.11332621686691	1	0	0	2.87639402921327	1	0.018981018981019
u12	2.68323552944152e-06	1.23321733012767e-10	3.27645943185343	-7.04773277285525	6.44742453066355	2	0.0905180321369474	0.130589916075002	0.217814452221449	0.981907894736842	0.388329979879276
u13	1.51337673925959e-06	8.11057935291806e-11	2.1581699336362	-7.20778716873896	6.8483388760835	2	0.502595032813499	0.725091361415461	1.29518369238961	0.798412698412698	0.222702035780383
u14	4.70191744739836e-07	4.53549761576131e-12	4.09139959940743	-1.34625169926262	7.95441128371024	2	0.248304105597669	0.358227101778127	0.496608211195339	0.932049830124575	0.0422993492407809
u16	5.72657688503034e-07	1.17719643929035e-11	0.535108884265515	-11.0006446980009	0.725776171013557	1	0	0	1.68593658422945	1	0.0368364030335862
u17	2.80696704081167e-07	8.60324007110762e-13	0.335205698324997	-12.5743643625775	0.294104624706006	1	0	0	1.85297678792363	1	0.00102774922918802
u18	2.13216879648069e-06	4.36348845683583e-10	4.10804754877204	-1.31067590237077	7.3571864256962	2	0.248422295719245	0.358397614080406	0.49684459143849	0.93200468933177	0.0501113585746102
u19	3.74130290407555e-07	1.92084711482992e-12	0.434630548073757	-11.2860896916763	1.28255448664062	1	0	0	1.81094101085208	1	0.0248015873015873
u22	5.45901740981077e-07	8.85514709808456e-12	100.828921303448	5.5346667462024	14.0546007103724	2	0.240996280389997	0.347684138591334	0.481992560779993	0.934817170111288	0.0639880952380952
u27	2.46599293769749e-07	5.99314162333809e-13	0.301285153359717	-13.2201297904813	-1.54248552677351	1	0	0	1.31662838162404	1	0.0010319917440661
u30	1.02740323621029e-06	1.47272814528251e-10	14.3078211331948	0.48076084824022	9.26033049146815	2	0.425185824629573	0.613413480649369	0.850371649259145	0.848567530695771	0.167990919409762
u31	1.14348429778878e-06	2.1866048258644e-11	1.35970512519859	-8.57203497700699	4.30761764891368	2	0.687075958344708	0.991241077817942	1.74793238681776	0.555040556199305	0.139581256231306
u35	1.18140907691581e-06	2.60582073235141e-10	0.458943489624796	-9.5922480575528	1.65658350547225	3	0.335458169227275	0.30534718452309	0.771519103320443	0.915509259259259	0.0788912579957356
u36	1.7201941456799e-06	7.62087390975658e-11	139.144268958216	6.07378985316072	16.9391426422251	7	1.37531037946965	0.706769724253367	1.3088032648075	0.469565217391304	0.380888290713324
u41	3.92448284458629e-07	2.08793900581968e-12	0.332827218621876	-12.6862878517578	0.699233934099257	1	0	0	2.28480690932108	1	0.0123152709359606
u43	2.59394241855059e-06	4.95771949866909e-10	9.82092491952889	-1.30876174722346	9.48506833275043	2	0.236532953727601	0.341244919349628	0.473065907455202	0.936484490398818	0.106860158311346
u44	1.23404151073432e-06	4.07244448947115e-11	1.32868494842062	-8.85381647042659	5.31924060534339	2	0.597960587103315	0.862674773661006	1.40060860189819	0.714622641509434	0.153692614770459
u45	2.82290420538048e-06	1.95907360360294e-10	2.08533096901285	-7.72036260034427	4.83994778942005	2	0.656240870627669	0.946755449683193	1.90488938764439	0.635	0.204771371769384
u47	1.10714434602955e-06	2.8395126919081e-11	1.22329359390722	-7.70615851561754	5.92059277926318	2	0.690006944796108	0.99546959743629	2.1608964467894	0.53960396039604	0.196286472148541
u49	8.59252332720128e-07	4.92531834950874e-12	0.364263337060375	-10.9896762767882	0.503593270824948	1	0	0	2.58977742996198	1	0.0219435736677116
u51	8.17538128672015e-07	1.05978584311919e-11	1.09095931379082	-9.71788378008508	4.23925495321585	2	0.681644156399936	0.983404644089128	1.67262866835541	0.575692963752665	0.0629370629370629
u52	4.3812162981552e-07	1.21157552908965e-12	0.480215396616208	-12.6227707272126	-1.2659383759761	1	0	0	2.16732333807408	1	0.00329670329670329
u53	3.89345846623837e-07	1.41476481979284e-11	2.56749413650062	-4.60192853402971	4.08190146658955	1	0	0	0.57262308600551	1	0.0313630880579011
u56	7.34928383101484e-07	1.48673778043797e-11	4.08265194635074	-2.49388473725564	5.91462609034604	3	0.983988907234494	0.895665301930513	1.51052585076198	0.567243675099867	0.19593147751606
u57	2.36151574955802e-06	2.52180550494167e-10	2.3522805869988	-6.73434534978033	4.57590014253675	2	0.0652783992781125	0.0941768229157025	0.130556798556225	0.987937273823884	0.0664414414414415
u58	4.78919085874466e-07	1.57930350296847e-11	0.822764220396014	-8.94396075535429	2.23336637039623	1	0	0	0.845833627304936	1	0.0455465587044535
u59	1.92222773156678e-05	1.6738598322084e-08	23.3003896212404	-4.01804917242753	6.67995802851491	1	0	0	2.75423265985729	1	0.153144016227181
