# Supplementary material for: The relationship between mobile phone location sensor data and depressive symptom severity
Source: PeerJ. 2016 Sep 29;4:e2537. doi: 10.7717/peerj.2537 (PMC5361882; doi:10.7717/peerj.2537)
Supplement: Supplemental Information 1 — This file includes location feature data, for all 10-week and 2-week features, as well as the baseline and follow-up PHQ-9 assessment data. All correlation analysis results presented in the paper were performed on these data. [file peerj-04-2537-s001.zip › features_2week_4_weekday.csv]

id	SpeedMean	SpeedVariance	TotalDistance	LocationVariance	CircadianMovement	NumberofClusters	Entropy	NormalizedEntropy	ContinuousEntropy	HomeStay	TransitionTime
u00	5.65209717508749e-06	7.1991834057101e-10	7.70402303915052	-3.08318547056515	9.11120505821225	3	0.789369806876951	0.718515362534252	2.14610105577653	0.501333333333333	0.43609022556391
u01	6.5945678256429e-07	2.39353489141254e-11	0.485653120493932	-10.2957816720705	1.56235192955501	1	0	0	1.68091089802227	1	0.0303907380607815
u02	4.98293343735787e-07	1.79412754389072e-12	0.446469814826643	-11.2791372916927	2.93483604599695	1	0	0	2.69455891043987	1	0.0084626234132581
u05	7.10643786314725e-07	1.4936311046124e-11	0.421133771672558	-11.6630752640348	0.822837260733903	1	0	0	2.34507097434259	1	0.0830985915492958
u08	5.47560168220333e-07	1.84200545586107e-12	0.477300044660316	-11.8511895700205	-0.166725583980658	1	0	0	2.77642210283127	1	0.00139275766016711
u09	5.70128349725055e-07	5.37552459026137e-12	0.491590429178092	-10.6994849297555	2.0960746964513	1	0	0	1.77536239264985	1	0.0841799709724238
u10	5.03068647299208e-07	2.78279048536882e-12	0.382952017334584	-12.2427099575493	1.02523264629955	1	0	0	2.78205748776311	1	0.0266479663394109
u12	3.27073057869182e-06	1.49314791280378e-10	2.94419750292675	-6.83641783446751	7.11289943785853	2	0.130002973087922	0.187554644574766	0.279743189986372	0.971354166666667	0.460674157303371
u13	1.24671966209475e-06	9.35026128849708e-11	1.49441776746101	-7.35676584896643	6.39378548278012	2	0.48058786642286	0.693341731599668	1.1782134385937	0.813852813852814	0.146814404432133
u14	4.08128261544714e-07	9.27589413262978e-13	0.334606516746585	-13.1199657133666	-0.57680131110679	1	0	0	2.70123994391753	1	0.00145772594752192
u16	7.85654628735299e-07	1.70004567256878e-11	0.505255225860684	-10.664099696984	1.37174962754265	1	0	0	2.04555673206411	1	0.0536277602523659
u17	3.19180715039934e-07	1.03380084884621e-12	0.282212055091699	-12.3489738736008	0.784907309595536	1	0	0	2.14119807561251	1	0.00140845070422535
u18	2.74942389979031e-06	5.78414368602165e-10	4.00813675649079	-3.8460488856466	7.27760035141375	1	0	0	2.12222268021031	1	0.0148588410104011
u19	4.7765692252457e-07	2.57581164445291e-12	0.398763003447379	-11.0002677432043	1.81437520769449	1	0	0	2.09706277836265	1	0.0347705146036161
u22	3.57962922684095e-07	4.38920111670118e-12	100.531594370499	2.78916264110166	12.621922030774	1	0	0	1.69910652008105	1	0.00218340611353707
u27	3.11460700399599e-07	8.08493055803758e-13	0.261784173164914	-12.9485903973986	-0.830955649994514	1	0	0	2.03248385753621	1	0.00146627565982405
u30	1.26871211674815e-06	1.91886114901108e-10	0.518963567530257	-11.8283013502987	0.578971386982487	1	0	0	3.26262659876009	1	0.0968703427719821
u31	1.14973705749728e-06	1.83150921441383e-11	0.999162984299152	-8.6238890853619	4.49058993062409	2	0.692978553937097	0.999756723207455	1.88369942556656	0.509181969949916	0.162237762237762
u35	1.5215110061104e-06	3.57058210493217e-10	0.406066309377991	-9.85734397288246	1.90347756046966	2	0.0765479102450953	0.110435290501012	0.771141041702203	0.98531810766721	0.102489019033675
u36	1.51254176738582e-06	6.80572281530821e-11	137.35168120279	5.96690497018236	17.5027110715834	4	1.10113742832464	0.794302753590595	0.982475976933383	0.527439024390244	0.393715341959335
u41	4.32411865721616e-07	1.87085321226991e-12	0.244816475127475	-12.6465354871695	0.334049210717644	1	0	0	2.69553991299471	1	0.00191204588910132
u43	2.59608897817556e-06	4.87224682107722e-10	6.21098690009966	-3.32547008692118	7.51289616044037	1	0	0	2.22371035480578	1	0.0612557427258805
u44	1.41913902133546e-06	5.17359017804131e-11	1.0508722807102	-8.84124487440444	5.22319391106391	2	0.577085396482377	0.832558239674567	1.4056317221238	0.736111111111111	0.192145862552595
u45	3.49310418277504e-06	2.61040539779013e-10	1.824240821569	-7.53602008370023	4.96596290040721	2	0.668593591325133	0.964576658574911	2.0292977743247	0.610344827586207	0.180790960451977
u47	1.24035602019102e-06	3.26332014130457e-11	0.774338760349056	-7.74887682893745	6.43156791327707	2	0.685882318987785	0.9895190202371	2.10202110653779	0.56019656019656	0.172764227642276
u49	9.38135275312659e-07	3.51287326955643e-12	0.255721837404356	-11.8441214345163	-1.29186580670261	1	0	0	3.47380098456511	1	0.00471698113207553
u51	6.91039510369341e-07	9.67698142459182e-12	0.689101997363601	-9.78889628370673	4.3329083163971	2	0.685200136481438	0.988534838918211	1.82348655937243	0.562952243125905	0.0281293952180028
u52	5.15350240781726e-07	1.49531552487372e-12	0.391913709654448	-12.5459359527249	-1.24483617877928	1	0	0	2.23850359506689	1	0.00483091787439616
u53	2.59539876287675e-07	4.17953922458446e-12	0.278425380195036	-11.7024473763717	0.290136295187671	1	0	0	1.4105709495863	1	0.00149925037481258
u56	9.70066970348086e-07	1.95782328313852e-11	2.50066418235107	-6.98630375384526	5.84877264779796	2	0.622721756615373	0.898397590122663	1.43368454114882	0.685413005272408	0.158284023668639
u57	8.55018929940544e-07	1.70249504591341e-11	0.792745410270326	-9.64194963909635	2.03978650790674	1	0	0	2.57524447052199	1	0.0289855072463768
u58	3.42877103531131e-07	5.55663309057725e-12	0.325407453970187	-11.4605887465464	-0.352325017121999	1	0	0	1.01312643644442	1	0.0112517580872011
u59	2.47061986537937e-05	2.25205488626436e-08	22.4923527204643	-3.66099671076527	7.34207339950609	1	0	0	2.93229300270077	1	0.155197657393851
