# Supplementary material for: The relationship between mobile phone location sensor data and depressive symptom severity
Source: PeerJ. 2016 Sep 29;4:e2537. doi: 10.7717/peerj.2537 (PMC5361882; doi:10.7717/peerj.2537)
Supplement: Supplemental Information 1 — This file includes location feature data, for all 10-week and 2-week features, as well as the baseline and follow-up PHQ-9 assessment data. All correlation analysis results presented in the paper were performed on these data. [file peerj-04-2537-s001.zip › features_2week_4_weekend.csv]

id	SpeedMean	SpeedVariance	TotalDistance	LocationVariance	CircadianMovement	NumberofClusters	Entropy	NormalizedEntropy	ContinuousEntropy	HomeStay	TransitionTime
u00	1.82576989897866e-05	9.97335039870997e-09	4.07388261003205	-0.147318446742999	9.49652934039766	2	0.529706199057654	0.76420450650862	1.05941239811531	0.777777777777778	0.377880184331797
u01	5.29998331133048e-07	1.75643305338155e-11	0.280275788836653	-10.232479452947	0.502432268443386	1	0	0	1.87380528301472	1	0.0291970802919708
u02	1.14208204641705e-06	4.55109991178665e-11	0.425554089249025	-9.62088051376734	1.18660681932902	1	0	0	1.937502787226	1	0.00355871886120995
u05	3.53784335672853e-07	4.02691084307162e-12	0.0707818182730399	-12.7887260332415	-2.06500053013294	1	0	0	1.57740627252368	1	0.0313725490196078
u08	1.7502534538933e-06	3.67113880558145e-10	0.282066909666495	-10.3024695194523	0.322246420391645	1	0	0	1.8669899660866	1	0.00352112676056338
u09	1.0820724887868e-06	4.45816134360766e-11	2.37592929283981	-1.61848432850285	7.66349895332777	3	0.539360573847123	0.490947151611613	1.00177786798464	0.825842696629214	0.279352226720648
u10	4.22427005539016e-07	1.27298613283381e-12	0.152559298231935	-12.5254005124545	-0.773353842298144	1	0	0	2.42084128193876	1	0.00348432055749126
u12	1.21528688550935e-06	5.56784495106488e-11	0.567823717988028	-8.75066823967736	1.10542894099983	1	0	0	2.77713338031856	1	0.11913357400722
u13	2.07326802604315e-06	5.61441149682053e-11	0.663758242470129	-7.06197803221869	6.03870438191874	2	0.577576115190337	0.833266197121012	1.47401288855295	0.735632183908046	0.347091932457786
u14	6.42416838207427e-07	1.51398646631521e-11	3.76409658295299	-0.32125170083297	9.19807579444166	2	0.612532795134404	0.88369802592226	1.22506559026881	0.698019801980198	0.140425531914894
u16	1.15156864899012e-07	2.36064634404452e-13	0.0393119449780122	-13.8333891294948	-3.89843877539335	1	0	0	0.612041072169358	1	0.00347222222222221
u17	1.66509205636946e-07	3.42811787879782e-13	0.0528901754816906	-14.0812135176836	-3.35292446255341	1	0	0	0.78586189518054	1	0.00384615384615383
u18	1.74790979707254e-07	4.73374046542496e-13	3.74015621815481	-0.285056506445058	3.14154013495193	2	0.623654849568108	0.899743758698263	1.24730969913622	0.684210526315789	0.0627802690582959
u19	1.20941405619618e-07	2.23642600733565e-13	0.0439574803060304	-13.8651002923583	-2.53945504875042	1	0	0	1.32074397192948	1	0.00347222222222221
u22	9.5483304440967e-07	1.8323499115511e-11	50.4677060640719	6.34435615179831	12.868082628981	2	0.557577638173662	0.804414493503723	1.11515527634732	0.754285714285714	0.170616113744076
u27	9.40910794944103e-08	7.56370495153086e-14	0.0459110456653877	-14.7866181294433	-4.45142191156653	1	0	0	0.77137328988626	1	0.00349650349650354
u30	2.37391435009032e-07	3.518585288047e-13	13.7916123668092	0.827092510153314	12.8523183373638	2	0.511016781978249	0.737241377171056	1.0220335639565	0.792207792207792	0.263157894736842
u31	1.14676917558914e-06	3.12017679317186e-11	0.40200193980716	-8.50211839875217	2.14185414696798	2	0.64152558477429	0.925525779757261	1.41326155665367	0.659259259259259	0.0425531914893617
u35	1.42118545738147e-07	2.05390284555709e-13	0.12633781377892	-9.11164992950737	0.705617887274326	2	0.126539967451835	0.182558583517013	0.6321118483282	0.972332015810277	0.00393700787401574
u36	2.30285800128491e-06	9.96791114049719e-11	51.1507369352942	6.28097836379598	15.7356728285731	4	1.12899218156432	0.81439571077263	1.38146018739013	0.384615384615385	0.409090909090909
u41	3.24334671091984e-07	2.50717391992892e-12	0.0917090725949229	-12.8302076146999	-1.09689415746467	1	0	0	1.59293162426134	1	0.0348432055749129
u43	2.58917936189018e-06	5.67707654660434e-10	2.16030471885884	-0.303918025044502	11.1962833097714	2	0.636514168294813	0.918295834054489	1.27302833658963	0.666666666666667	0.19
u44	7.92932852238509e-07	1.38475641244793e-11	0.278481935515679	-8.8808189909863	4.11756699044769	2	0.636514168294813	0.918295834054489	1.3288993355455	0.666666666666667	0.0625
u45	1.23071178608518e-06	3.73056789116826e-11	0.354194829475478	-8.40874427026549	3.94293965584082	2	0.59725971483182	0.861663628710623	1.44314465613625	0.715384615384615	0.0972222222222222
u47	8.67396096854723e-07	2.06645119654384e-11	0.500657975937652	-7.76297872210886	4.45769092610737	4	0.928848430720141	0.670022512368722	1.78504506693913	0.693023255813954	0.176245210727969
u49	7.01007957309953e-07	7.67008700231908e-12	0.104136194240404	-10.2995806124147	1.89813819369304	1	0	0	1.149133488315	1	0.0666666666666667
u51	1.14735655895679e-06	1.29670227218041e-11	0.40185616002033	-9.60495688243205	2.67742640308498	3	0.918519720847811	0.83607268034601	1.81774014087995	0.54863813229572	0.0886524822695035
u52	2.79377859979487e-07	5.85786975491846e-13	0.0964421964531278	-12.8428907792666	-1.93249304195916	1	0	0	1.76906491892915	1	0.00348432055749126
u53	9.64910513922014e-07	5.81627007645372e-11	2.28875479362266	-3.00864066152525	6.28988786221981	2	0.0740225961475812	0.106792032375842	0.148045192295162	0.985915492957747	0.118012422360248
u56	1.16422118979597e-07	1.99834243055636e-12	1.58697793395275	-2.46007845652279	5.96777129282103	2	0.450561208866305	0.650022421648354	0.901122417732609	0.833333333333333	0.15625
u57	5.71570365491478e-06	7.59436773066635e-10	1.64160521959206	-5.67460524527628	5.27565053196278	2	0.184280723719606	0.265860886241704	0.368561447439212	0.95475113122172	0.166037735849057
u58	8.34448915471852e-07	4.21341261260723e-11	0.49731269699602	-7.74920618613094	2.94209958966761	1	0	0	0.807997839586683	1	0.0293040293040293
u59	3.82141656776167e-06	4.49661540391079e-10	0.812618534368197	-8.13106717335783	0.994420827495716	1	0	0	2.16183480870938	1	0.152317880794702
