# Supplementary material for: The relationship between mobile phone location sensor data and depressive symptom severity
Source: PeerJ. 2016 Sep 29;4:e2537. doi: 10.7717/peerj.2537 (PMC5361882; doi:10.7717/peerj.2537)
Supplement: Supplemental Information 1 — This file includes location feature data, for all 10-week and 2-week features, as well as the baseline and follow-up PHQ-9 assessment data. All correlation analysis results presented in the paper were performed on these data. [file peerj-04-2537-s001.zip › features_2week_5_all.csv]

id	SpeedMean	SpeedVariance	TotalDistance	LocationVariance	CircadianMovement	NumberofClusters	Entropy	NormalizedEntropy	ContinuousEntropy	HomeStay	TransitionTime
u00	5.65325265828021e-06	7.95237824342409e-10	90.446943079366	6.88626430147484	18.3521681719405	5	1.21204947221509	0.753088679501776	1.05955716922569	0.519402985074627	0.459677419354839
u01	8.08064732871663e-07	3.8199924718203e-11	0.769184745259275	-9.93250337038175	1.68598838976411	1	0	0	1.31499635204176	1	0.0551816958277255
u02	7.0675745733826e-07	1.29441268361123e-11	0.87922296046064	-10.5500400223122	2.67540835558473	1	0	0	2.64673149415755	1	0.0158465387823186
u05	1.0097910698012e-06	2.06765419142394e-10	0.482654925972553	-11.7639811095159	1.13824961692904	1	0	0	2.19984818170012	1	0.0716666666666667
u08	5.37718341093118e-07	1.75168257958704e-12	0.642326874715777	-11.9628378878902	0.971173311432743	1	0	0	2.96712362880204	1	0.0083333333333333
u09	6.92359760981413e-07	1.03275222919525e-11	0.799222314213189	-10.4543117059776	2.47743484714652	2	0.144241381878367	0.208096326326892	1.73713994631212	0.96723044397463	0.0824442289039767
u10	7.72981651481641e-07	1.04855618530815e-10	0.503431766665483	-12.3554094290354	0.968215347059262	1	0	0	2.36735451304523	1	0.0238095238095238
u12	4.43219073914662e-06	2.48540353966136e-09	3.18772972014939	-7.17605843511739	6.18789106256345	1	0	0	1.66416956797424	1	0.366312346688471
u13	1.25083784098806e-06	7.57896833537602e-11	1.70282834444801	-7.22278166443573	6.91931192346316	2	0.538403431128231	0.776751960086301	1.35833269758165	0.770721205597417	0.147706422018349
u14	5.52483707836294e-07	9.34478568337586e-12	4.04548040208241	-1.33154432011773	7.77604432971574	2	0.2581943673963	0.372495733428105	0.5163887347926	0.92822966507177	0.079295154185022
u16	4.06044692716401e-07	6.39551565672899e-12	0.39061752239476	-12.2363994171095	0.73250895498915	1	0	0	1.36201885873789	1	0.0368098159509203
u17	2.50222716966004e-07	7.57013999457425e-13	0.310817898314825	-12.7079341840031	-0.195458616166306	1	0	0	1.71080148660252	1	0.000778210116731515
u18	2.06440204447091e-06	4.3494223867131e-10	4.04250005876462	-1.31232613059828	7.30583748158662	2	0.248005710331504	0.357796608407406	0.496011420663009	0.932163742690059	0.05
u19	3.27826684695883e-07	2.84131211251708e-12	0.352529075670783	-11.7086951590809	0.490091080173456	1	0	0	1.86005646591286	1	0.0287413280475719
u22	6.36308650733614e-07	1.34106317825417e-11	100.694287300514	5.93562483196489	13.741630658174	2	0.353921799360904	0.510601224800475	0.707843598721808	0.886426592797784	0.12378640776699
u27	2.3085099610173e-07	4.95059846212646e-13	0.269893453233651	-13.3947764033306	-1.68609431898659	1	0	0	1.28262811308924	1	0.00105485232067515
u30	9.7001831500427e-07	1.388685816954e-10	7.41686897824029	-0.144729021687557	7.9298332390808	2	0.248395739474085	0.35835930151721	0.496791478948171	0.932014833127318	0.105088495575221
u31	1.22003912636591e-06	2.72693978206292e-11	1.52679811764851	-8.64049080304759	2.69943281081525	2	0.615144490222743	0.88746590547452	1.53544419586496	0.694874851013111	0.157630522088353
u35	3.29625992367808e-07	1.22282621293873e-11	0.837770725233746	-8.37011203503415	3.70318001333234	2	0.213670954337306	0.308262026204444	0.690010522960189	0.944757609921082	0.0593849416755037
u36	1.95612033218316e-06	7.19770841722309e-11	84.862706702866	3.91847754380988	14.9052713139827	2	0.687562144640883	0.991942496376382	1.66673692124228	0.552795031055901	0.442263279445728
u41	4.50610812538167e-07	8.8973791652923e-12	0.198128334159478	-12.8739667989924	0.290706773481224	1	0	0	2.25494399108536	1	0.0286225402504472
u43	9.88197559299694e-07	1.14074653373531e-10	4.03134534679776	-1.70779163648853	8.59549699395229	2	0.184324292774321	0.265923743100879	0.368648585548642	0.954736842105263	0.0926456542502387
u44	8.62130476100186e-07	1.96601596597707e-11	1.05388640795704	-8.85749168619987	5.08840225091643	2	0.625491359725573	0.902393282794979	1.54488089491864	0.681818181818182	0.0530530530530531
u45	1.99786176267699e-06	1.03805570707104e-10	1.93499785470617	-7.00573806654843	5.71900603928057	2	0.68854262343673	0.993357028272847	1.96456964078412	0.547945205479452	0.275434243176179
u47	1.16183040368019e-06	3.78340790179294e-11	0.841663430077775	-7.69919833826794	5.5307021895686	4	1.04214539414706	0.751748996010622	2.07449697310645	0.590529247910863	0.196868008948546
u49	1.05691308587154e-06	5.99578487152221e-12	0.0936409979928864	-12.040170542885	0.888862485924636	1	0	0	3.45963870514085	1	0.0185185185185185
u51	1.83117370938861e-06	2.28934375349405e-10	4.62866064917721	-3.57215605863333	6.5498570155023	2	0.692624818061588	0.999246390214073	1.8196294459518	0.516159695817491	0.106960950764007
u52	4.56041364249589e-07	1.17714310250153e-12	0.512073988560404	-12.2834434527797	-0.036508281387289	1	0	0	2.62306600068624	1	0.00329670329670329
u53	3.16712031316898e-07	6.76938297666327e-12	0.534366619318393	-11.1756077452064	0.347301614296896	1	0	0	1.06693034181343	1	0.0010940919037199
u56	1.18430996028929e-06	4.41586135520285e-11	3.10552720088992	-2.75610679911443	6.46427832706069	3	0.955635353050259	0.869856784697733	1.40821989582138	0.588502269288956	0.216824644549763
u57	9.06534609127466e-07	1.13231626651612e-11	1.09717071344418	-10.908230198786	0.999180184888345	1	0	0	2.34234090296221	1	0.0398981324278438
u58	5.38320510453119e-07	1.09203858868638e-11	0.915460046330928	-9.34059114817191	0.683987358265382	1	0	0	0.905899191170187	1	0.0713678844519966
u59	1.02502174622241e-05	9.03345914688359e-09	13.741299326891	-4.3576238932761	5.89395273619963	1	0	0	2.47261982648801	1	0.193285859613428
