# Supplementary material for: The relationship between mobile phone location sensor data and depressive symptom severity
Source: PeerJ. 2016 Sep 29;4:e2537. doi: 10.7717/peerj.2537 (PMC5361882; doi:10.7717/peerj.2537)
Supplement: Supplemental Information 1 — This file includes location feature data, for all 10-week and 2-week features, as well as the baseline and follow-up PHQ-9 assessment data. All correlation analysis results presented in the paper were performed on these data. [file peerj-04-2537-s001.zip › features_2week_5_weekday.csv]

id	SpeedMean	SpeedVariance	TotalDistance	LocationVariance	CircadianMovement	NumberofClusters	Entropy	NormalizedEntropy	ContinuousEntropy	HomeStay	TransitionTime
u00	5.81302327069157e-06	9.33878900762645e-10	89.1562144654323	6.81554545481546	18.347950273181	5	1.26362357211792	0.78513346948987	1.07375312151443	0.433098591549296	0.40084388185654
u01	8.64022915246858e-07	4.21980434490824e-11	0.548509900936818	-9.9273792938252	1.79089966593863	1	0	0	1.4541373935481	1	0.03584229390681
u02	5.54379727453442e-07	2.476592331077e-12	0.455704714712526	-11.2648715929991	2.94938674130562	1	0	0	2.36355685549455	1	0.0227001194743131
u05	1.06512100541733e-06	2.23318588181726e-10	0.412740730046886	-11.5013619961657	1.55885098196729	1	0	0	2.54265598563662	1	0.0783055198973043
u08	5.91348640813387e-07	2.06779260431037e-12	0.501070242275532	-11.9300767620351	0.54168336054192	1	0	0	3.06584532512829	1	0.0117233294255569
u09	6.2334833705995e-07	5.22487254381524e-12	0.560567336251152	-10.8676285179983	1.91205930484021	1	0	0	1.51451459187908	1	0.0777202072538861
u10	9.24002618719308e-07	1.47328755842234e-10	0.362152002569841	-12.2806118906153	1.36894369794156	1	0	0	2.32046735272452	1	0.0333796940194715
u12	5.64967667152494e-06	3.5209990218435e-09	2.62170932224555	-6.92887490057303	6.90165073238633	2	0.0259461323171604	0.0374323564242162	0.0518922646343208	0.996023856858847	0.41031652989449
u13	1.12311450070506e-06	8.3422116579485e-11	1.22455501731897	-7.25068502526352	6.73753816402467	2	0.563367645048016	0.812767707708066	1.38749160290261	0.749058025621703	0.0929596719070404
u14	4.61988613725659e-07	4.76371694842316e-12	0.291821834344255	-13.0536795327399	-0.493563974706912	1	0	0	2.53381409356912	1	0.0323529411764706
u16	5.65748973867111e-07	9.51034972469411e-12	0.36595745121349	-11.9369511208294	1.58683017046141	1	0	0	1.78968635093598	1	0.0547588005215124
u17	3.08105219180081e-07	9.75908796427208e-13	0.264280496565543	-12.3958641017921	0.554830065656647	1	0	0	2.06870104491273	1	0.00115740740740744
u18	2.69618089322228e-06	5.77651584158571e-10	3.96611427769736	-3.84714143922474	7.26960604565282	1	0	0	1.92014674705276	1	0.0148588410104011
u19	4.27226819504299e-07	3.91438155722911e-12	0.324260013933098	-11.4148068769099	1.02519150246109	1	0	0	2.15189899549608	1	0.0402777777777777
u22	3.47072143213555e-07	6.44960258100664e-12	100.4399108347	3.34548188169329	13.1039598265269	1	0	0	1.36617598998692	1	0.00384615384615383
u27	2.84074129290707e-07	6.41930067192345e-13	0.238756792039685	-13.141735843259	-1.03498251515619	1	0	0	1.57768215162386	1	0.00146842878120412
u30	1.17319966213768e-06	1.85600482861686e-10	0.55634915705628	-11.691803440636	0.352512393114164	1	0	0	3.46502506717034	1	0.0768094534711965
u31	1.37443407013545e-06	2.77225176841431e-11	1.23946999658293	-8.59035441160842	3.78655398682399	2	0.664609217013753	0.958828421514839	1.78041811410839	0.618881118881119	0.194366197183099
u35	3.59106530363454e-07	1.35344223320639e-11	0.689937857075297	-8.68510148737819	2.75976473117418	2	0.153893565400207	0.222021483627599	0.603768366268157	0.964341085271318	0.0611353711790393
u36	1.87117675837879e-06	6.46837350834781e-11	80.9258503690426	4.13319445318164	15.3626546427415	2	0.684438498276394	0.987436027256843	1.3982896289828	0.565891472868217	0.408256880733945
u41	5.39219339182481e-07	1.19470367784608e-11	0.165716214313756	-12.7550604857278	0.642993497375231	1	0	0	2.47594026013973	1	0.038647342995169
u43	9.76572794124862e-07	8.33588681208664e-11	0.392000209139046	-12.0491362496615	-2.0067683112633	1	0	0	2.0806954953653	1	0.0740740740740741
u44	1.0118250037151e-06	2.44441606422576e-11	0.873943729808561	-8.78466980501802	5.2478132201881	2	0.654703294312333	0.94453719595807	1.69872073791147	0.637747336377473	0.0746478873239437
u45	2.43014729285803e-06	1.32287658731097e-10	1.84863550655012	-6.76673997229741	6.02601283359934	2	0.684937542154817	0.988155995385429	1.90802821007922	0.563981042654028	0.28956228956229
u47	1.39984846831802e-06	4.47387001627717e-11	0.54325749668847	-7.8363868424273	5.20921034575007	2	0.65421156192354	0.943827776079314	2.16192739643225	0.638613861386139	0.182186234817814
u49	1.17516889017586e-06	6.5746358897432e-12	0.0726553738396761	-12.0360757844322	0.926441204452918	1	0	0	3.41110884915169	1	0.0227272727272727
u51	5.80848777991158e-07	1.12154473620822e-11	0.689677986669534	-9.75180934147108	3.72885600469241	2	0.692914255275234	0.999663959846849	1.74661375903361	0.510791366906475	0.0153482880755608
u52	5.1716807239698e-07	1.32925643308039e-12	0.408720566402753	-12.307577387145	0.157892042674536	1	0	0	2.64056440946431	1	0.00483091787439616
u53	3.32613379776184e-07	4.68081159846446e-12	0.312989026813973	-11.6681965645284	0.570185781778628	1	0	0	1.63683102133188	1	0.00151975683890582
u56	9.62401842074682e-07	1.47690749174274e-11	2.53690847601086	-6.89461766511189	6.31497535907874	2	0.632479645240447	0.912475247651604	1.4054505251954	0.672380952380952	0.166666666666667
u57	8.42907237491765e-07	8.75135706358309e-12	0.737080417440983	-11.1451183074401	0.39000857850765	1	0	0	2.42561303184265	1	0.0179257362355953
u58	4.40437917870234e-07	9.26686141945402e-12	0.488662108828617	-11.2014881541579	-0.344194461282027	1	0	0	0.943310320940454	1	0.00941176470588234
u59	1.30941010846693e-05	1.28244911889115e-08	12.9333236383301	-4.00515494084264	6.6926195545674	1	0	0	2.72684293515733	1	0.211678832116788
