# Supplementary material for: The relationship between mobile phone location sensor data and depressive symptom severity
Source: PeerJ. 2016 Sep 29;4:e2537. doi: 10.7717/peerj.2537 (PMC5361882; doi:10.7717/peerj.2537)
Supplement: Supplemental Information 1 — This file includes location feature data, for all 10-week and 2-week features, as well as the baseline and follow-up PHQ-9 assessment data. All correlation analysis results presented in the paper were performed on these data. [file peerj-04-2537-s001.zip › features_2week_5_weekend.csv]

id	SpeedMean	SpeedVariance	TotalDistance	LocationVariance	CircadianMovement	NumberofClusters	Entropy	NormalizedEntropy	ContinuousEntropy	HomeStay	TransitionTime
u00	4.89545950579694e-06	3.37877368269987e-10	77.5126703540419	7.05523536991516	17.0574639235054	2	0.160680562041546	0.23181305002459	0.321361124083092	0.962264150943396	0.621428571428571
u01	6.37315633503052e-07	2.66319601836338e-11	0.229137662700091	-9.94352889484668	0.254160526287942	1	0	0	0.739276437392754	1	0.00546448087431695
u02	1.06156146469514e-06	3.7075695291905e-11	0.431478724675138	-9.78998407825867	0.705380913286642	1	0	0	1.76237947282829	1	0.00277008310249305
u05	9.18706917749344e-07	1.79297464500498e-10	0.0737913820089683	-12.8152369546118	-1.03035024604041	1	0	0	1.30809296414296	1	0.069047619047619
u08	4.02118672463678e-07	9.43799526887669e-13	0.145826146417379	-12.1191737528477	0.510021890926163	1	0	0	2.5555036315136	1	0.00291545189504372
u09	9.20007300390043e-07	2.64029002071612e-11	0.258512412208753	-9.80131680119863	2.41204112235986	2	0.36958421921069	0.533197320246082	2.0113455045736	0.878661087866109	0.0736434108527132
u10	4.10977214707091e-07	1.20396801217293e-12	0.144169878208869	-12.6598236988994	-1.05211783243545	1	0	0	2.32103974644055	1	0.00347222222222221
u12	1.50381437180454e-06	6.24838278445697e-11	0.644590987538019	-9.02721534974693	0.369027964704925	1	0	0	1.35826467728052	1	0.181818181818182
u13	1.52434306622145e-06	6.04663892700724e-11	0.478282784099765	-7.17311805423883	5.61298843222946	2	0.478863979838414	0.690854688973232	1.18503813793592	0.815018315018315	0.23422159887798
u14	8.37103824933471e-07	2.35090124797307e-11	1.98048356908227	-0.302070936487668	9.38713868364798	2	0.631457140969783	0.91100008581103	1.26291428193957	0.67379679144385	0.168888888888889
u16	8.74968907942026e-08	5.60911437739057e-14	0.0292379340440091	-16.3028406704104	-6.56498243964374	1	0	0	1.81876652709096	1	0.00268817204301075
u17	1.24343299006628e-07	2.63780693980533e-13	0.0464488788004632	-14.7806044543428	-5.53357606958189	1	0	0	0.412696909639234	1	0.00238663484486878
u18	7.58096180325144e-08	1.53083001109186e-13	1.88812023290932	-0.286858998471188	3.94075988524647	2	0.625992428448626	0.903116172156872	1.25198485689725	0.681159420289855	0.0758928571428571
u19	8.50226105390165e-08	1.3101464992603e-13	0.0318522357047739	-14.1589663328249	-3.32244501186772	1	0	0	1.25074182332552	1	0.00347222222222221
u22	1.14651614334823e-06	2.53576542701919e-11	50.4581455802429	6.44906854905196	15.2568180790196	3	0.77317058031099	0.703770191072899	1.35929817899317	0.581967213114754	0.181208053691275
u27	8.41803628974511e-08	5.88488395151609e-14	0.0346838277438799	-15.0519054475838	-5.07100564221999	1	0	0	0.324070155947129	1	0.00375939849624063
u30	3.55694917259128e-07	6.53928637600366e-13	6.86485555481743	0.923175596106347	11.228121841733	2	0.608556885905289	0.877962001394391	1.21711377181058	0.702702702702703	0.185022026431718
u31	8.58787849566663e-07	2.6506989491365e-11	0.321210949369865	-8.97954911574668	1.61576250811824	2	0.440636920458368	0.635704699977872	0.961215828446098	0.839416058394161	0.0318021201413428
u35	2.54446537323881e-07	8.94895197800626e-12	0.26360247697392	-7.85774542150562	4.12763697861925	2	0.38819314164552	0.560044320359099	1.09284010251208	0.869047619047619	0.00395256916996045
u36	2.26512115787504e-06	9.72983673526624e-11	3.99631317860679	-3.0105231448188	4.73292126372647	2	0.692346967089961	0.998845535995202	1.46783243341953	0.52	0.509803921568627
u41	2.05608700561769e-07	3.6449072340914e-13	0.0352629960823581	-13.6416922458919	-3.40384765067178	1	0	0	1.88852236352609	1	0.00699300699300698
u43	1.01172937117992e-06	1.96808160949964e-10	3.63740169001528	-0.611771254186917	9.68353818335742	2	0.466362978329056	0.672819556089537	0.932725956658113	0.823293172690763	0.13840830449827
u44	5.05750749867676e-07	8.04675655851709e-12	0.179859088313222	-9.1629804301012	3.23409114520427	2	0.522806330091445	0.754250099768286	1.04561266018289	0.783216783216783	0.00348432055749126
u45	8.10537747746734e-07	2.37185038999801e-11	0.220713169312895	-8.53151103405818	3.83074031364374	2	0.692705982448636	0.999363485672765	1.89880461136921	0.514851485148515	0.00980392156862742
u47	5.6425506134656e-07	1.07586681082575e-11	0.298303461696281	-7.97114563167612	4.65194098568427	3	0.458568707765123	0.417407225911394	0.854896808210416	0.852941176470588	0.15
u49	1.99252228857683e-08	4.45358782076082e-16	0.0142885133417699	-11.9371206368479	0	1	0	0	1.68715057775455	1	0.125
u51	5.20522571653072e-06	8.01634280090372e-10	4.04955888419455	-2.32680314827893	7.87903307326177	2	0.674772632042396	0.973491129975158	1.60235415615208	0.595555555555556	0.305555555555556
u52	3.31912207854123e-07	8.49720982593973e-13	0.117530578896899	-12.4501902546666	-1.29112014438077	1	0	0	2.04902110513451	1	0.00347222222222221
u53	2.79260190138719e-07	1.23783090327853e-11	0.221275280447448	-10.4817331641301	-1.40308927831003	1	0	0	0.0916734824016953	1	0.00390625
u56	1.92523682326828e-06	1.39423371798508e-10	1.98979747416254	-2.13605557641661	5.14039056924404	2	0.576997967011249	0.832432105610142	1.1539959340225	0.736196319018405	0.223809523809524
u57	1.03561637481808e-06	1.63046824799685e-11	0.36713669931953	-10.5627396727497	0.318156121893826	1	0	0	2.25511144317079	1	0.0856423173803527
u58	8.11630234842176e-07	1.55123347679349e-11	0.42672370001809	-8.18855650936388	1.87812099097967	1	0	0	0.719854687069404	1	0.139318885448916
u59	3.88389786983216e-06	4.59911858539769e-10	0.805312616094827	-8.13364027909273	0.44914644317911	1	0	0	1.52115656043687	1	0.154882154882155
