# Supplementary material for: The relationship between mobile phone location sensor data and depressive symptom severity
Source: PeerJ. 2016 Sep 29;4:e2537. doi: 10.7717/peerj.2537 (PMC5361882; doi:10.7717/peerj.2537)
Supplement: Supplemental Information 1 — This file includes location feature data, for all 10-week and 2-week features, as well as the baseline and follow-up PHQ-9 assessment data. All correlation analysis results presented in the paper were performed on these data. [file peerj-04-2537-s001.zip › features_2week_6_all.csv]

id	SpeedMean	SpeedVariance	TotalDistance	LocationVariance	CircadianMovement	NumberofClusters	Entropy	NormalizedEntropy	ContinuousEntropy	HomeStay	TransitionTime
u00	1.19532210954647e-05	2.41492907528277e-08	177.404113020459	6.93599891265741	18.0421502202071	4	1.09665979018263	0.791072820419409	1.16594591771133	0.583916083916084	0.528830313014827
u01	5.79200724660336e-07	1.30173478451827e-11	0.488643787626598	-11.6307239385996	1.08759199534931	1	0	0	2.4799102535668	1	0.0465517241379311
u02	1.25991937498661e-06	3.37408740092697e-10	0.708870474531747	-11.3706062414894	2.60753450009495	1	0	0	2.02330318901858	1	0.0649122807017544
u05	8.06536743224614e-07	1.54701546669871e-10	0.429509396964323	-11.9353249568314	1.16805854952049	1	0	0	2.67647042159095	1	0.0468268638324091
u08	5.80376976704474e-07	5.57646725708012e-12	0.660531371404376	-12.0697685268253	1.57702366752568	1	0	0	2.71898009696735	1	0.0229276895943563
u09	8.14118003468313e-07	2.41394520931101e-11	0.816349561038555	-10.5338207868232	2.63424312135712	1	0	0	1.84012329779692	1	0.102335164835165
u10	7.78623079046883e-07	1.06847627526115e-10	0.513103295105632	-12.2950702821513	1.27287514828335	1	0	0	2.42398065493997	1	0.032967032967033
u12	9.57254528615891e-06	1.14798081999099e-08	7.06717403017415	-5.13527725378445	7.19317930459838	2	0.256460872429519	0.369994828836124	0.554827673279789	0.928905519176801	0.373755125951962
u13	2.22287219731675e-06	1.63315297175118e-10	2.20671016099881	-7.08722405671268	6.87471615234203	2	0.64244533612591	0.926852700471094	1.53417060829904	0.657859078590786	0.176339285714286
u14	5.49993089228079e-07	7.43266013107058e-12	0.354218500748039	-12.9897436691678	-1.09152548560119	1	0	0	2.60762759487896	1	0.0446096654275093
u16	5.85325404376444e-07	4.14363951324127e-11	0.506422262301926	-12.2130642364868	0.637800880568	1	0	0	1.53000579619793	1	0.0441264162194395
u17	4.60914134209715e-07	2.98220748428343e-11	0.343816474547508	-12.7634994873662	-0.420624287382389	1	0	0	1.32061550265556	1	0.0249360613810742
u18	1.85552442409228e-07	4.10062675419338e-13	0.130047029409072	-13.4431046025759	-1.57084874985032	1	0	0	1.28782522812498	1	0.00176366843033515
u19	3.08542680304623e-07	2.48146180568236e-12	0.315215167601226	-12.6264302937743	-0.118241630336685	1	0	0	1.86085446149746	1	0.0148809523809523
u22	1.96627550112889e-07	6.93706902053174e-13	0.17274840436815	-13.5222174199499	-2.28284469148092	1	0	0	1.08604491997462	1	0.00142045454545459
u27	2.16956916510955e-07	4.83160435827051e-13	0.258977296466264	-13.4154977851503	-1.94446707800683	1	0	0	1.1737235058528	1	0.00102669404517453
u30	8.48544103486895e-07	1.16518497468161e-10	7.62351274724346	-0.0520120864502998	9.82824570952263	2	0.26638446326792	0.384311544126497	0.532768926535841	0.925	0.0687830687830688
u31	5.96740101729981e-06	1.20722725749412e-09	7.15792207023799	-2.90128069345579	8.91561878614398	2	0.627507708481962	0.905302259146524	1.68923339835509	0.679151061173533	0.158613445378151
u35	6.63272630235609e-07	2.8058206036767e-11	1.28605835079683	-7.88499744404449	4.78773481020233	2	0.215322544412764	0.310644767015888	0.69261532432687	0.944174757281553	0.157464212678937
u36	2.48968565357293e-06	9.6995675969515e-11	6.76009255420622	-4.41370931179547	7.11406548978529	2	0.687830128505781	0.992329115369309	1.59816057120856	0.551515151515152	0.45364238410596
u41	3.9216594295058e-07	1.09030054383926e-11	0.107015696075612	-13.240550454656	-0.182153445535373	1	0	0	2.27370739065971	1	0.0413625304136253
u43	5.44663332168762e-07	1.40822103888578e-11	1.90002583046903	-7.57074420798287	1.45501666435798	1	0	0	1.96629525217568	1	0.0219594594594594
u44	7.77920036865608e-07	5.3440987090348e-11	0.668607643635021	-9.05518906436695	4.69145920420374	2	0.547177308408414	0.789409989327789	1.24958815794063	0.763358778625954	0.0565843621399177
u45	1.56515011161276e-06	8.02659746526274e-11	2.33690054964629	-7.2654927381376	5.66084962144926	2	0.691416077617118	0.997502546369115	1.8419658225829	0.529411764705882	0.200723327305606
u47	1.22089126958951e-06	4.1333684692114e-11	0.470184467256375	-7.64149523272701	5.18154157083895	2	0.687273364161022	0.991525874210181	1.69144867401912	0.554140127388535	0.207070707070707
u49	2.37470531511404e-05	1.10891619433385e-07	4.06463111978087	-0.767287982876976	12.1994059451929	2	0.43490156788908	0.627430335268411	0.86980313577816	0.842857142857143	0.0666666666666667
u51	2.64968476854402e-06	4.01405909540951e-10	5.39678500408238	-3.90628151271379	5.83449390888483	2	0.691452541488375	0.997555152615349	1.76513317750356	0.529100529100529	0.196233292831106
u52	4.52460692411051e-07	1.16886154729298e-12	0.510730788966732	-12.3931643050172	0.202326307329548	1	0	0	2.51897534039788	1	0.00328227571115969
u53	2.45567988875259e-07	4.20794361797092e-12	0.419515157186469	-11.4082596677092	0.0815468160619407	1	0	0	1.22223768376723	1	0.0011363636363636
u56	2.05830758466035e-06	1.55587919872378e-10	1.27598113471781	-8.00360804965219	5.481170018349	2	0.645566259926306	0.931355241760917	1.43900358722649	0.653005464480874	0.217948717948718
u57	2.49380668989422e-06	4.37339393916608e-10	3.7572685600249	-4.69260054278766	6.01601454389615	1	0	0	2.05104422162759	1	0.0501207729468599
u58	4.80734123795022e-07	8.86040828772695e-12	0.8387193110844	-9.77765447959055	0.325519534287844	1	0	0	0.875030491671193	1	0.0670322973796466
u59	1.38155899781126e-05	1.63817252689296e-08	62.653336122897	4.64240618143897	11.7447131201224	3	0.700301447710341	0.637441848169515	1.17453806535756	0.725925925925926	0.211295034079844
