# Supplementary material for: The relationship between mobile phone location sensor data and depressive symptom severity
Source: PeerJ. 2016 Sep 29;4:e2537. doi: 10.7717/peerj.2537 (PMC5361882; doi:10.7717/peerj.2537)
Supplement: Supplemental Information 1 — This file includes location feature data, for all 10-week and 2-week features, as well as the baseline and follow-up PHQ-9 assessment data. All correlation analysis results presented in the paper were performed on these data. [file peerj-04-2537-s001.zip › features_2week_6_weekday.csv]

id	SpeedMean	SpeedVariance	TotalDistance	LocationVariance	CircadianMovement	NumberofClusters	Entropy	NormalizedEntropy	ContinuousEntropy	HomeStay	TransitionTime
u00	1.54640610805825e-05	3.4379063185787e-08	176.335725424069	6.93594117415064	18.3703037839847	4	1.18364884660828	0.853822160577852	1.24462225559707	0.497737556561086	0.481220657276995
u01	5.60464268131698e-07	1.53161636217366e-11	0.390849259911866	-11.6222037300058	0.940018113165813	1	0	0	1.88793009445827	1	0.0470974808324206
u02	1.51492379598195e-06	4.78299379578972e-10	0.523336085203393	-11.3148449355066	2.83572422348077	1	0	0	2.13142640531076	1	0.0757071547420966
u05	8.79331224503527e-07	1.67281180961822e-10	0.378626699811264	-11.7687515616135	1.68408171643035	1	0	0	2.82402234790587	1	0.0482041587901701
u08	5.51379644699594e-07	2.00876104337036e-12	0.48479331661429	-12.0629559526413	1.40960921731905	1	0	0	2.95343437067195	1	0.00826446280991733
u09	6.96092871573122e-07	7.69343686277143e-12	0.595767648216426	-10.8632783716302	2.15587352409619	1	0	0	2.10491668622057	1	0.0875706214689266
u10	9.40028045295571e-07	1.50189108135792e-10	0.37801814049389	-12.2260694263563	1.56490223496318	1	0	0	2.36494512204814	1	0.0462184873949579
u12	7.12723142225605e-06	3.07014991696978e-09	4.69516765259294	-5.05973263733937	7.46912065275997	2	0.342621602732772	0.494298487163999	0.748611676827024	0.89185393258427	0.405179615705932
u13	2.53841876548147e-06	2.03319712113512e-10	1.51629149450459	-7.08130506501502	6.83000813482701	2	0.638799700252397	0.92159315967549	1.5235515130387	0.663333333333333	0.192100538599641
u14	5.21786770727895e-07	5.85304249200637e-12	0.294750057920025	-12.8660790213314	-0.676476657599948	1	0	0	2.68224506684951	1	0.0382775119617225
u16	7.02582579428834e-07	5.76339242759869e-11	0.414474148153296	-12.1124580748805	1.15441910444678	1	0	0	1.67740537508405	1	0.0542118432026689
u17	5.74419669645375e-07	4.47135469283494e-11	0.272787095892358	-12.4523707477151	0.39521361977931	1	0	0	1.61673333372577	1	0.0322265625
u18	2.30754310621962e-07	5.31066113403714e-13	0.120230657177467	-13.2265377653302	-1.51580813967536	1	0	0	1.46875655593202	1	0.00236966824644547
u19	3.54633605133186e-07	3.04198377935016e-12	0.265957504184156	-12.4486722220211	0.258653187070425	1	0	0	2.02614218266853	1	0.0208623087621697
u22	2.00480560144362e-07	7.09796825884482e-13	0.121221542129211	-13.7742933716346	-3.10715981910852	1	0	0	1.1592817753058	1	0.00198412698412698
u27	2.50634156598227e-07	5.92062558292167e-13	0.223027664122156	-13.2509848478765	-1.57751853217727	1	0	0	1.31806775123602	1	0.00141442715700146
u30	5.68225638976969e-07	2.35305289725809e-12	0.514972857678864	-11.7509362603194	0.206617069615492	1	0	0	2.74248350364805	1	0.0352112676056338
u31	5.8839526303496e-06	1.07072190067482e-09	5.06629582152506	-2.62790140873895	9.39448525050293	2	0.685431857528442	0.988869141723594	2.00888727898764	0.56203007518797	0.209509658246657
u35	5.03521037415329e-07	2.0268061093471e-11	0.707911400454598	-8.21624771764679	4.25801433352233	2	0.184459293937032	0.266118508608836	0.631238302974693	0.954692556634304	0.113342898134864
u36	2.50419998049058e-06	9.66018961938908e-11	2.8600137269857	-6.95903748331043	7.42635180455173	2	0.678146444120215	0.978358511928718	1.43917034575452	0.586387434554974	0.46045197740113
u41	4.37863369308466e-07	1.36250983036871e-11	0.0860879705452747	-13.5213795578336	-1.44791580059253	1	0	0	2.02372855865694	1	0.0523076923076923
u43	6.10620009374778e-07	1.67746449763295e-11	1.86600768491589	-7.38782384420131	1.69993763982252	1	0	0	2.07643451048234	1	0.0263959390862945
u44	9.36599748213734e-07	7.13355674009468e-11	0.570425738319482	-8.90361406106287	5.11770673033777	2	0.621908887759555	0.897224868255481	1.46762631074745	0.686453576864536	0.0759493670886076
u45	2.12704275974543e-06	1.13328770704685e-10	2.26153931546608	-6.97857582868303	6.02506174385818	2	0.680451173814826	0.981683534029723	1.77400105577863	0.579505300353357	0.281725888324873
u47	1.29722495756636e-06	3.31417664930508e-11	0.346712400852735	-7.88032648511732	5.79154711096276	2	0.577576115190337	0.833266197121012	1.77877180763271	0.735632183908046	0.236842105263158
u49	4.08415379495668e-07	2.21293228348987e-12	0.0621868462628673	-12.7759753806069	-0.622621372226641	1	0	0	3.14219608547505	1	0.0060606060606061
u51	1.73241058344376e-06	3.11743405259691e-10	1.10999337073282	-9.22366541145056	3.69751635878904	2	0.690009249014491	0.995472921720725	1.60988214443849	0.539589442815249	0.13597972972973
u52	4.5707871024391e-07	1.15891779663746e-12	0.391599448731117	-12.4839479794621	0.459550843067031	1	0	0	2.49480834585961	1	0.0044182621502209
u53	2.27715699560419e-07	9.10521067943291e-13	0.27300512675723	-11.6884790620453	0.546663051799223	1	0	0	1.18388357406782	1	0.00158982511923689
u56	1.44865291648701e-06	1.09898752175623e-10	0.637910649916706	-8.21303764615268	5.57084346345072	2	0.669863446507533	0.966408672349208	1.50790627950412	0.607476635514019	0.170542635658915
u57	7.22434345387211e-07	3.20246739933391e-12	0.624470000352668	-12.2423837888942	0.171340464319468	1	0	0	2.24928892780842	1	0.0221653878942881
u58	4.60047977153789e-07	9.38194090469833e-12	0.543360640927282	-11.6739601351352	-0.767041514559079	1	0	0	0.979946278541172	1	0.0450375312760634
u59	1.70895477137832e-05	2.12930468480489e-08	62.1073043819537	4.57753676397083	15.4191053705041	3	0.592383687504488	0.539210869580439	1.11153753014867	0.755892255892256	0.245235069885642
