# Supplementary material for: The relationship between mobile phone location sensor data and depressive symptom severity
Source: PeerJ. 2016 Sep 29;4:e2537. doi: 10.7717/peerj.2537 (PMC5361882; doi:10.7717/peerj.2537)
Supplement: Supplemental Information 1 — This file includes location feature data, for all 10-week and 2-week features, as well as the baseline and follow-up PHQ-9 assessment data. All correlation analysis results presented in the paper were performed on these data. [file peerj-04-2537-s001.zip › features_2week_6_weekend.csv]

id	SpeedMean	SpeedVariance	TotalDistance	LocationVariance	CircadianMovement	NumberofClusters	Entropy	NormalizedEntropy	ContinuousEntropy	HomeStay	TransitionTime
u00	3.81984968647267e-06	1.68523962213103e-10	79.4936797228432	6.94464581917023	17.3462374132046	3	0.317933829499497	0.289395843082131	0.494602122100734	0.918918918918919	0.574712643678161
u01	6.54037067285799e-07	4.51180785717718e-12	0.111048623920232	-11.750875708309	0.1843818216258	1	0	0	2.53421606111997	1	0.0365853658536586
u02	6.57176024953899e-07	5.51217076482519e-12	0.190718055635366	-11.5334380213623	0.678698945897261	1	0	0	1.88030374626401	1	0.041501976284585
u05	6.74972373373918e-07	1.3280816534083e-10	0.0614292558183154	-13.0719917255289	-1.50566037445162	1	0	0	1.66337177677663	1	0.0319148936170213
u08	6.53972609721131e-07	1.45219446830122e-11	0.18640455574864	-12.0967212739179	0.532941735307898	1	0	0	2.5253766621583	1	0.0451745379876797
u09	1.14457648448765e-06	7.00004553339872e-11	0.22464472623756	-10.0079816176914	2.26229912915625	2	0.292109277621874	0.421424606222735	1.99091026429187	0.914454277286136	0.139593908629442
u10	3.83140730797851e-07	1.07726177991813e-12	0.138285199548219	-12.5866650361391	-0.544078861573507	1	0	0	2.36957889099738	1	0.00349650349650354
u12	1.53614252005157e-05	3.14609243138575e-08	2.39806097036039	-5.37138352160484	5.04722144526447	1	0	0	2.46665995432159	1	0.231536926147705
u13	1.71217488659498e-06	9.76781074883996e-11	0.817764104289219	-7.09657046484403	5.51757265152313	2	0.654515522623116	0.944266298673217	1.48528674298543	0.638078902229846	0.137573964497041
u14	6.59710302641826e-07	1.34013813620545e-11	0.0601986325083468	-13.5963920157218	-2.06905417703377	1	0	0	2.97784024683273	1	0.0393258426966292
u16	2.87320325934776e-07	1.09923921007332e-12	0.0928161179473086	-12.6115598823387	-1.58802655840932	1	0	0	1.15390390877109	1	0.0189075630252101
u17	2.41686925096324e-07	1.72524726569654e-12	0.06652843988215	-14.223131754515	-3.37617969465015	1	0	0	0.542931777224446	1	0.012987012987013
u18	5.70948854089026e-08	4.29934754844497e-14	0.00979749456432448	-14.7290696407777	-4.39357300958892	1	0	0	0.815701474276949	1	0.00694444444444442
u19	1.9820028768938e-07	1.10967080021942e-12	0.05042128764234	-13.384202105171	-1.9192335326579	1	0	0	1.25716003686465	1	0.00347222222222221
u22	1.86068210690298e-07	6.70165778351844e-13	0.0503263096555049	-13.0896536451243	-2.27267378098686	1	0	0	1.31597652384795	1	0.00502512562814073
u27	1.12432337592182e-07	1.19827593435567e-13	0.0396050252004255	-14.0816165910633	-2.93105327820018	1	0	0	1.03014859942273	1	0.00375939849624063
u30	1.71579421725459e-06	4.68577904373327e-10	4.65581726335993	0.97200096644573	11.6404837771729	2	0.651559204675555	0.940001233430981	1.30311840935111	0.643192488262911	0.0936170212765958
u31	6.04631661646289e-06	1.55106329747543e-09	2.11834423870132	-4.34126564654028	6.0961641465736	2	0.284585004627437	0.410569374887365	0.599641640578402	0.917602996254682	0.039568345323741
u35	1.07818170539134e-06	4.81545023753513e-11	0.589744528049517	-7.3920320743009	4.3309912692241	2	0.297429476728951	0.429100031091057	0.819648268010687	0.91219512195122	0.265232974910394
u36	2.45753770759632e-06	1.01250894342116e-10	4.04490141653959	-2.97208712403604	4.98310356824294	2	0.691083644792144	0.997022947181096	1.74628248588149	0.532110091743119	0.438144329896907
u41	2.21240012854634e-07	4.50287485185708e-13	0.0241009974677219	-12.7750667300319	0	1	0	0	1.98858641961919	1	0.0119047619047619
u43	2.12650258994236e-07	5.5047979502231e-13	0.036954392884295	-13.1690545883624	-1.20005314748483	1	0	0	1.67404530127776	1	0.00505050505050508
u44	3.54267362890395e-07	5.06527599020114e-12	0.136450745868984	-10.517661346701	0.613867077600882	2	0.128923912962127	0.18599788988246	0.257847825924253	0.97165991902834	0.053639846743295
u45	2.93889052039831e-07	3.10108798450749e-12	0.074274673822228	-9.17611434777732	2.73531647605973	2	0.59657223796394	0.860671809242606	1.48772691079515	0.716129032258065	0.00641025641025639
u47	3.81334895173182e-07	9.30014170398064e-12	0.162999576618573	-8.1889160255859	4.09619066266112	3	0.501276640262175	0.456281661358342	0.892444855649881	0.843373493975904	0.0119047619047619
u49	8.16797655655814e-05	3.86242749739821e-07	2.22782006202973	-0.48014996917062	0	2	0.562335144618808	0.811278124459133	1.12467028923762	0.75	0.254237288135593
u51	5.05184182869673e-06	6.30360315459245e-10	4.36279199243545	-2.6656587057511	7.15816805369074	2	0.693003536796018	0.999792765854127	2.43497231725413	0.508474576271186	0.358695652173913
u52	4.43295328670243e-07	1.22096990640372e-12	0.129449426133087	-12.534528708832	-1.73860265567783	1	0	0	2.17061739534268	1	0.00429184549356221
u53	2.94463859521004e-07	1.2690150184201e-11	0.146387110614682	-10.9363338740024	-2.19813200355444	1	0	0	1.67458705408748	1	0.004
u56	5.88990082353017e-06	4.32772762699626e-10	0.585157006119299	-7.50776561323164	2.06499167595786	1	0	0	4.023221388293	1	0.4625
u57	6.73317822578638e-06	1.45180409917283e-09	3.14431591296591	-3.50737679177076	7.19843218466349	1	0	0	2.13663378787995	1	0.120833333333333
u58	5.27006990781562e-07	7.41656345758151e-12	0.304441679774301	-8.58960466779081	1.52023087222202	1	0	0	0.603568907459363	1	0.0981735159817352
u59	3.3157754740652e-06	4.5618259958309e-10	23.2542243995889	4.77557762432429	16.0264133945296	3	0.871722415396129	0.793475937223451	1.28432449074219	0.658291457286432	0.167364016736402
