# Supplementary material for: The relationship between mobile phone location sensor data and depressive symptom severity
Source: PeerJ. 2016 Sep 29;4:e2537. doi: 10.7717/peerj.2537 (PMC5361882; doi:10.7717/peerj.2537)
Supplement: Supplemental Information 1 — This file includes location feature data, for all 10-week and 2-week features, as well as the baseline and follow-up PHQ-9 assessment data. All correlation analysis results presented in the paper were performed on these data. [file peerj-04-2537-s001.zip › features_2week_7_all.csv]

id	SpeedMean	SpeedVariance	TotalDistance	LocationVariance	CircadianMovement	NumberofClusters	Entropy	NormalizedEntropy	ContinuousEntropy	HomeStay	TransitionTime
u00	1.19854604260573e-05	2.04138502824624e-08	94.8216212997806	4.15913300024672	14.1324590965286	3	0.64510669748093	0.587201421406835	1.3415707327956	0.778313253012048	0.414668547249647
u01	6.25946838001446e-07	2.97530528219178e-11	0.596628066962438	-12.0817679049932	1.02315611457909	1	0	0	1.80241746575002	1	0.0594536689876808
u02	3.36061985771584e-06	6.3002087380194e-09	1.37791865370131	-7.94166551110785	3.22231026887353	1	0	0	2.03265883852918	1	0.108860759493671
u05	4.46133023004722e-07	8.54702175978856e-12	0.547560431995873	-11.2177215208959	-0.0688943789604903	1	0	0	2.60683429958416	1	0.0251046025104602
u08	5.55292053869598e-07	5.8622113285299e-12	0.610680695249674	-12.0129079884337	0.937316712039911	1	0	0	2.97958665934467	1	0.0369077306733168
u09	9.76158550305939e-07	6.59323705498995e-11	0.946788596388721	-10.294121744008	2.33879877611962	1	0	0	1.54168889120312	1	0.121159420289855
u10	3.97293997744627e-07	2.19399685549628e-12	0.441295815493525	-12.3224812788186	1.48429145065349	1	0	0	2.3893320537509	1	0.0101626016260162
u12	1.2038766661983e-05	1.49127945685747e-08	10.2671851984667	-4.72719673629696	7.70888206693315	2	0.335822497510232	0.484489451776958	0.744303228113766	0.895051194539249	0.401124169647419
u13	3.66848655245747e-06	5.67469751677442e-10	3.45491035688014	-7.00210611791617	6.65257258478382	2	0.693120454017021	0.999961441749062	1.67291117572329	0.503655564581641	0.288850375505488
u14	6.08300889816801e-07	3.61046331080531e-11	0.211061106233679	-13.285538678617	-1.42718092885683	1	0	0	2.35376201696578	1	0.0340356564019449
u16	5.46241849214883e-07	3.81287070918915e-11	0.425358581158079	-12.2280507120142	0.951954667575261	1	0	0	1.66157300535257	1	0.0367727771679474
u17	3.84823595214088e-07	2.60587148919757e-11	0.285923332844159	-13.0611495584342	-0.847288163363756	1	0	0	1.11145558004116	1	0.0218242865137102
u18	2.33911191386676e-07	7.54338235816563e-13	0.13536605507522	-13.2732076958235	-1.00051562224153	1	0	0	1.77920514530179	1	0.00191938579654516
u19	3.25813154919299e-07	1.12585395052989e-12	0.50498326307564	-10.6370073617005	1.20209642136385	1	0	0	2.34475140770905	1	0.0159203980099503
u22	3.20595966946691e-07	3.76192697657425e-12	0.260028051886951	-13.4188287466888	-1.66574684984826	1	0	0	1.92058971682481	1	0.02
u27	2.72001536237402e-07	5.93408279364943e-12	0.209399228028337	-13.6661326429268	-1.57841632078445	1	0	0	1.29748625539809	1	0.021105527638191
u30	8.14845787463947e-07	1.45963683979542e-10	7.390668068333	0.156307696988584	10.41824156471	2	0.314183145642578	0.453270466149443	0.628366291285157	0.904899135446686	0.0697050938337802
u31	9.0802942303521e-06	1.87643399626675e-09	10.8014146077892	-0.900737096712207	9.06013816471827	3	0.903994822982818	0.822851548546545	0.78023952988471	0.625850340136054	0.205405405405405
u35	5.22201349799869e-07	1.89312674389502e-11	0.989251796926159	-8.02397576823178	4.12955902731292	2	0.204809941746804	0.295478287282871	0.790540109098054	0.947845804988662	0.100917431192661
u36	3.15829501424494e-06	7.63511447890232e-10	3.58676735826931	-7.00299113408264	7.21708054967693	2	0.68445812181426	0.987464338037607	1.52560521894219	0.565817409766454	0.353466026080988
u41	2.0566659954204e-07	1.0128604125765e-12	0.132675222290646	-12.9979318997766	-0.346981917091315	1	0	0	2.11573895502391	1	0.00174825174825177
u43	3.17893293393469e-06	6.08114845032305e-10	5.8064174861714	-4.37660984798166	6.14981207942437	1	0	0	1.96702342776041	1	0.0207020702070208
u44	8.40519489529766e-07	5.63835754787898e-11	0.964314479198863	-8.52641282695936	4.99009303480979	2	0.519147855753255	0.748972036983359	1.0957365036287	0.786046511627907	0.104166666666667
u45	1.09380461232291e-06	4.40406456748962e-11	1.30752290573874	-8.60613277658774	5.09208671387234	2	0.687703566350097	0.99214652477494	1.92333233918766	0.552123552123552	0.127946127946128
u47	5.30924648568925e-06	1.45708439612786e-09	2.38000585835296	-6.49028831303325	6.05447807032527	2	0.67377105624106	0.972046161533496	1.71147570907524	0.598108747044917	0.215213358070501
u49	7.98188398816015e-06	2.17220367110604e-08	4.50019658379316	-2.18567062551609	9.27948350322551	2	0.158410570131791	0.228538143953528	0.316821140263582	0.962962962962963	0.203753351206434
u51	1.8019451133372e-06	2.19869680790801e-10	1.87737839063332	-9.38505296809641	3.78329529425511	2	0.660515494424438	0.952922428236458	2.14795214205901	0.6270337922403	0.183026584867076
u52	5.30960561547648e-07	1.61925718522428e-12	0.577449046964873	-12.5645638226971	-1.01590278509021	1	0	0	2.31537938589307	1	0.0191387559808612
u53	1.0363718025652e-07	3.09925451862233e-13	0.215841108773336	-12.0451695651412	-1.56300890562907	1	0	0	1.07987209842916	1	0.00124999999999997
u56	2.62118773819804e-06	3.87264924374416e-10	2.40179590283544	-3.61494845122714	6.81793983993372	3	0.699790897419012	0.636977125267182	0.844231011443222	0.714646464646465	0.25981308411215
u57	2.39677831373021e-06	4.16831535970472e-10	3.74049012015073	-4.76001332547157	6.3086906566921	1	0	0	1.94082215218857	1	0.0558971492453885
u58	7.23130935872768e-07	3.76082537935296e-11	0.931117791177815	-10.8691855742286	0.0234054560830226	1	0	0	0.637627698184268	1	0.0761043108036189
u59	2.82919980277947e-05	4.89229842674565e-08	74.8537702981635	4.4081094404358	12.1641274257853	3	0.565012644213145	0.514296672302958	0.973116537482738	0.809768637532134	0.197386519944979
