# Supplementary material for: The relationship between mobile phone location sensor data and depressive symptom severity
Source: PeerJ. 2016 Sep 29;4:e2537. doi: 10.7717/peerj.2537 (PMC5361882; doi:10.7717/peerj.2537)
Supplement: Supplemental Information 1 — This file includes location feature data, for all 10-week and 2-week features, as well as the baseline and follow-up PHQ-9 assessment data. All correlation analysis results presented in the paper were performed on these data. [file peerj-04-2537-s001.zip › features_2week_7_weekday.csv]

id	SpeedMean	SpeedVariance	TotalDistance	LocationVariance	CircadianMovement	NumberofClusters	Entropy	NormalizedEntropy	ContinuousEntropy	HomeStay	TransitionTime
u00	1.52166676783567e-05	2.76917786588791e-08	93.9703924976791	4.29421396927549	14.4212887348324	3	0.753980174727614	0.686302331136031	1.60909429753695	0.70253164556962	0.38996138996139
u01	6.43614778943766e-07	3.81941307979999e-11	0.389554952844451	-12.3352917456828	0.678662149148333	1	0	0	1.30214405624277	1	0.0736240171551108
u02	4.4496534733777e-06	8.8480656091879e-09	1.17155751074916	-7.61186428798708	3.80555345347001	1	0	0	1.96884324430108	1	0.124378109452736
u05	5.48637520989109e-07	1.16930451926613e-11	0.496405293146575	-10.9663934588911	0.192828165843896	1	0	0	2.63286358000748	1	0.0350291909924938
u08	5.36851137560513e-07	2.98954246107528e-12	0.45349734492432	-11.9913071759371	0.596058779703368	1	0	0	2.68438384046136	1	0.027972027972028
u09	7.04872738457933e-07	8.62614371710467e-12	0.570446035181356	-10.9056877816027	2.22606354291838	1	0	0	1.55206326540414	1	0.0894909688013136
u10	4.30465088207896e-07	2.77658535236726e-12	0.332400268549599	-12.2842769340278	1.7446768842328	1	0	0	2.31680292677386	1	0.0143061516452074
u12	1.08987986128401e-05	9.52147216075874e-09	7.67066617844007	-4.55653378003143	8.06348357344256	2	0.407632410747459	0.588089257490973	0.912701776293052	0.858524788391777	0.405890804597701
u13	4.42123038334103e-06	8.13168724721915e-10	2.59019913410019	-7.01053689289277	6.81695433776442	2	0.679587558628937	0.980437600683805	1.65026472848814	0.582152974504249	0.352293577981651
u14	6.00246450296165e-07	3.86829248699577e-11	0.196393581188421	-13.2519173934114	-1.0100245300782	1	0	0	2.34142578254585	1	0.0377019748653501
u16	6.12880487484274e-07	5.03937607719108e-11	0.325256709884489	-12.2332855872899	1.04514365231566	1	0	0	1.60099712556932	1	0.0424597364568082
u17	4.56330632533399e-07	3.70116035960706e-11	0.22650234868163	-12.8196587340956	-0.0807846033674663	1	0	0	1.29779286450601	1	0.0266990291262136
u18	2.74328713493552e-07	9.56385011747657e-13	0.110997108393371	-13.1104202638667	-0.840958916528114	1	0	0	1.9504640002845	1	0.00264550264550267
u19	3.01472855019628e-07	6.6728783582772e-13	0.275619762903074	-12.1686223824548	1.08677938403765	1	0	0	2.41798412964561	1	0.00139082058414464
u22	3.42384226928604e-07	4.78309920990681e-12	0.188818464285001	-13.5481967853323	-1.51463103275195	1	0	0	1.89608921380061	1	0.0263565891472868
u27	3.22085798091461e-07	8.23154237494212e-12	0.163864442077864	-13.5961276564992	-1.38080115356442	1	0	0	1.30681998644796	1	0.0295774647887324
u30	4.11952481673001e-07	1.35481470238928e-12	0.341212653581124	-12.0041343888677	0.438882640238975	1	0	0	2.44221536521238	1	0.0190476190476191
u31	8.13788107018802e-06	1.56212390480886e-09	8.50666801395562	-1.12694374470353	9.08924580693769	3	0.871683887073432	0.793440867232796	0.583475575215348	0.612903225806452	0.191717791411043
u35	3.09910228235578e-07	9.12185350090589e-12	0.413608810764537	-8.41045999144952	3.77044762823849	2	0.192083283612445	0.277117600705342	0.741121148662347	0.952167414050822	0.0470085470085471
u36	3.60947580084198e-06	1.00578115877352e-09	2.84753561728211	-6.99040169293145	7.41718119501024	2	0.691717560430045	0.997937494128238	1.51812029934494	0.526729559748428	0.402816901408451
u41	2.03719941664848e-07	1.11384310352716e-12	0.111717971896847	-13.0824959800069	-0.818242021117827	1	0	0	1.79055226462572	1	0.00205338809034905
u43	3.44588253259046e-06	6.66236583598377e-10	5.77689536167508	-4.2845955396754	6.5097150722708	1	0	0	1.95815369045856	1	0.0227497527200792
u44	9.96878731798315e-07	7.29323964551624e-11	0.619073193927201	-8.95530507611777	5.31593205858946	2	0.590023748010964	0.851224335262138	1.25566834593423	0.723076923076923	0.0934449093444909
u45	1.40036607199691e-06	5.89456100849072e-11	1.19390528514755	-8.52000042363383	5.31835689148819	2	0.653354941757183	0.942591934413385	1.85658824319918	0.64010989010989	0.172727272727273
u47	1.37770329739212e-06	7.5325249422957e-11	0.381082941249674	-7.7106970061293	5.30010773281272	2	0.687410517810904	0.991723745100705	1.80115813637043	0.553505535055351	0.168711656441718
u49	4.6653028857546e-06	1.46379810986868e-09	0.422772361733583	-12.3692327393253	-0.6747016885298	1	0	0	2.59164976845875	1	0.24384236453202
u51	1.75408059439269e-06	2.69192265780007e-10	1.2191929468182	-9.33283640256032	4.17640117285112	2	0.679461321441059	0.980255478918877	1.72951906474222	0.582532751091703	0.178622668579627
u52	5.43605271159853e-07	1.74887164880959e-12	0.455655580915131	-12.5826506406796	-0.155232877754058	1	0	0	2.344471891183	1	0.0242130750605327
u53	1.1415032178656e-07	3.6173215251772e-13	0.207228752486941	-11.8157076590338	-1.09961679563604	1	0	0	1.13203538583481	1	0.00157977883096372
u56	1.54929111988284e-06	1.06623873770602e-10	0.763257430308756	-8.12483495443077	5.07753547955276	2	0.612406279185225	0.883515501989787	1.29280639430174	0.698170731707317	0.245977011494253
u57	6.49898434571232e-07	3.08723010210339e-12	0.557931552797559	-12.4881265467146	-0.169051403919286	1	0	0	1.86293143773391	1	0.0274277242401779
u58	7.18336884607378e-07	3.96799437937002e-11	0.60145699117641	-11.3547493898906	-0.712260250842907	1	0	0	0.725252304434495	1	0.0775305096913137
u59	1.26493999397066e-05	1.90569859460228e-08	58.4516290326686	4.32119834486428	15.2602380811364	3	0.446577580366231	0.406492431381442	0.847938395818719	0.849272349272349	0.141071428571429
