# Supplementary material for: The relationship between mobile phone location sensor data and depressive symptom severity
Source: PeerJ. 2016 Sep 29;4:e2537. doi: 10.7717/peerj.2537 (PMC5361882; doi:10.7717/peerj.2537)
Supplement: Supplemental Information 1 — This file includes location feature data, for all 10-week and 2-week features, as well as the baseline and follow-up PHQ-9 assessment data. All correlation analysis results presented in the paper were performed on these data. [file peerj-04-2537-s001.zip › features_2week_7_weekend.csv]

id	SpeedMean	SpeedVariance	TotalDistance	LocationVariance	CircadianMovement	NumberofClusters	Entropy	NormalizedEntropy	ContinuousEntropy	HomeStay	TransitionTime
u00	3.06255098304945e-06	1.38004827360961e-10	0.848178758549577	-6.83581105921683	4.12872202056311	2	0.082564938035866	0.119116026655648	0.165129876071732	0.983870967741936	0.322404371584699
u01	5.77494702187862e-07	4.58172641817334e-12	0.219492708016721	-11.6015873944382	0.3520558277053	1	0	0	2.57025336942136	1	0.0172043010752688
u02	6.76941868810993e-07	5.6986108694989e-12	0.212483065107827	-11.8144998733086	-0.0450258293589371	1	0	0	1.47824068963907	1	0.0705467372134039
u05	1.87403302975283e-07	5.628487595297e-13	0.0569613718240313	-12.8716797875291	-1.78450422356348	1	0	0	1.4389287506826	1	0.0021141649048626
u08	6.04270055075856e-07	1.30882670772547e-11	0.163970938017111	-12.0987439192774	0.330776600672641	1	0	0	2.56039950498418	1	0.0383944153577661
u09	1.64117436410119e-06	2.0480961786274e-10	0.376398402109813	-9.55021328190477	1.18124102294364	1	0	0	2.28604290192063	1	0.194444444444444
u10	3.20160831746093e-07	7.92701565826876e-13	0.114465065053759	-12.5435916792816	-0.258553724241868	1	0	0	2.75387471354446	1	0.00352112676056338
u12	1.49930094619581e-05	2.85505476003389e-08	2.82877288305126	-5.41090862205055	5.26816145609925	2	0.177039294573661	0.255413712323901	0.354078589147322	0.957104557640751	0.326714801444043
u13	2.39275207011276e-06	1.4717238598906e-10	1.02973028435397	-7.09823224982876	5.4175446834203	2	0.647815798073679	0.934600639290422	1.45955644381551	0.649402390438247	0.215625
u14	7.19002351031109e-07	9.82147806937229e-12	0.015383452186059	-14.3641749136959	-3.26684590846161	1	0	0	2.23554541699321	1	0.0169491525423728
u16	3.4898336997284e-07	1.46109118762797e-12	0.107315740961133	-12.2276968172225	-0.554582635356973	1	0	0	1.56953759010545	1	0.0198237885462556
u17	2.25392932357834e-07	1.63032547906922e-12	0.0635348475989047	-14.1410570181689	-2.28977807111756	1	0	0	0.69338576964934	1	0.0127272727272727
u18	1.11637101796494e-07	1.75474526211777e-13	0.0190862688200492	-14.0083177514894	-3.86659320215097	1	0	0	1.02169571957987	1	0.00704225352112675
u19	3.9350332752984e-07	2.31956110191504e-12	0.242199081780648	-9.54539045282636	1.40251113401433	1	0	0	1.96375461574539	1	0.0528169014084507
u22	2.49155460126242e-07	6.34290903905371e-13	0.0717040760493379	-13.107631169266	-2.86903166246177	1	0	0	2.18571380149383	1	0.00490196078431371
u27	1.34569227671734e-07	2.1741479387209e-13	0.0455230598755611	-13.8717741884685	-2.5804385273622	1	0	0	1.20587217468347	1	0.00352112676056338
u30	3.10833094190711e-06	9.66664138632954e-10	7.05643414701364	0.775108410194577	13.5598071863676	2	0.472681544698841	0.681935320456753	0.945363089397682	0.819148936170213	0.189655172413793
u31	1.12559387263238e-05	2.64752762625343e-09	4.1071673155366	-0.564235058371863	7.96656370660941	3	0.814839332554128	0.741698723889198	1.05129977244118	0.685950413223141	0.0867924528301887
u35	1.07127735845835e-06	4.39554516977947e-11	0.598503086085469	-7.48676014042304	3.58010984995585	2	0.242444922823098	0.349774087845591	0.935917424636981	0.934272300469484	0.233812949640288
u36	1.79145334015142e-06	9.59448746666444e-11	0.816731469109637	-7.16403780137765	5.14683047994437	2	0.610864302054894	0.881290899230693	1.33043190536473	0.7	0.250645994832041
u41	2.21240012854634e-07	4.50287485185708e-13	0.0241009974677219	-12.7750667300319	0	1	0	0	1.98858641961919	1	0.0119047619047619
u43	4.40184843869575e-07	1.63468510764145e-12	0.0340879004018024	-12.2247003696815	0.323459167231888	1	0	0	2.45302560777132	1	0.0101010101010101
u44	3.66143464287748e-07	5.62961718195624e-12	0.356889095037323	-7.9567123946141	3.59015131265396	2	0.112515934119639	0.162326180175393	0.236946211656854	0.976190476190476	0.128630705394191
u45	2.71478311418625e-07	3.11049823968671e-12	0.110398954262245	-9.06752951444639	2.95833637650737	2	0.648059410801822	0.934952098165212	1.64454118843882	0.649006622516556	0.00657894736842102
u47	1.15744614835613e-05	3.59867211887251e-09	1.99886148294184	-5.75837086718101	6.22418723637095	2	0.626127343678521	0.903310813689982	1.25225468735704	0.680981595092024	0.216346153846154
u49	1.68178255647262e-05	7.5432402518748e-08	2.30282516674605	-1.00825687772304	11.1019413231801	2	0.36692499127271	0.529360865287364	0.733849982545419	0.88	0.101307189542484
u51	1.92920053940612e-06	1.01151415810918e-10	0.689764963391071	-9.57894836745883	1.90652483936094	2	0.579766569890041	0.836426355253566	1.65688038993782	0.733480176211454	0.195035460992908
u52	4.88678160953473e-07	1.15389151906716e-12	0.132146565616627	-12.6426447437809	-0.787763314196546	1	0	0	2.44107323738296	1	0.00460829493087556
u53	6.39295942038805e-08	1.12655591625039e-13	0.00896068496569587	-17.7425436961304	-6.79868196710494	1	0	0	2.08043996406242	1	0.00602409638554213
u56	7.17655493422301e-06	1.57301188438157e-09	0.930252543552268	-2.25608883112769	0	2	0.575039824478092	0.829607103088203	1.15007964895618	0.738095238095238	0.151515151515151
u57	7.76106919329626e-06	1.65110680909098e-09	3.18608344373464	-3.41303245187556	7.62268533553493	1	0	0	2.39246515699995	1	0.146453089244851
u58	7.28876634728784e-07	3.19901687564259e-11	0.339995606358021	-10.1338027193661	-0.0818374632992922	1	0	0	0.43759363705862	1	0.0618556701030928
u59	8.11712749985594e-05	1.46559175955591e-07	60.5896335167694	4.61898579390874	16.5348337952504	3	0.809431772259194	0.736776550388399	1.21211739334543	0.705583756345178	0.406626506024096
