# Supplementary material for: The relationship between mobile phone location sensor data and depressive symptom severity
Source: PeerJ. 2016 Sep 29;4:e2537. doi: 10.7717/peerj.2537 (PMC5361882; doi:10.7717/peerj.2537)
Supplement: Supplemental Information 1 — This file includes location feature data, for all 10-week and 2-week features, as well as the baseline and follow-up PHQ-9 assessment data. All correlation analysis results presented in the paper were performed on these data. [file peerj-04-2537-s001.zip › features_2week_8_all.csv]

id	SpeedMean	SpeedVariance	TotalDistance	LocationVariance	CircadianMovement	NumberofClusters	Entropy	NormalizedEntropy	ContinuousEntropy	HomeStay	TransitionTime
u00	7.94724582616934e-06	1.59859530267191e-09	23.0691198774995	1.37683693699978	11.3169070775356	3	0.697010811776822	0.634446582262279	0.384542840791566	0.740203193033382	0.289690721649485
u01	6.96055233531423e-07	4.81568429558403e-11	0.653124378661101	-11.8927456167909	1.22595196395371	1	0	0	1.63565364781201	1	0.0596061734965407
u02	2.8754416471538e-06	6.03842938509587e-09	1.47750464313538	-7.83524996909252	3.46440532903728	2	0.609759896128473	0.879697578277517	0.903943197975714	0.701298701298701	0.10010162601626
u05	5.37694732460166e-07	1.13677564275751e-11	0.532437987548346	-11.0630331986587	-0.974621534102348	1	0	0	2.32448311626788	1	0.028996282527881
u08	4.45949431973302e-07	2.57992204466533e-12	0.510820854017197	-12.0122844523919	-0.720190763798142	1	0	0	2.85236628928281	1	0.0263293753226639
u09	8.79471011301854e-07	7.05515289322773e-11	0.901843989122375	-9.84549907595069	2.3109419601828	1	0	0	1.04970449521224	1	0.107679465776294
u10	4.00187188861295e-07	4.4504126455917e-12	0.353527963450269	-12.3068176375946	1.421593606047	1	0	0	2.16496478173591	1	0.0168067226890757
u12	7.47592674479007e-06	6.70104549214247e-09	6.7196532829222	-5.33849315192402	7.38889134777676	2	0.392674467227552	0.566509506552905	0.854654119037771	0.866666666666667	0.391891891891892
u13	3.85884317305969e-06	6.54700869779891e-10	3.70983531714163	-7.01340305837255	6.8532004096199	2	0.693048644810129	0.999857842962389	1.75738894450804	0.507018992568126	0.310364464692483
u14	4.66885621572549e-07	4.05324962605016e-11	0.112202300245642	-13.8497683117729	-0.781178344490585	1	0	0	2.49938527381625	1	0.0368217054263565
u16	2.86890229915151e-07	1.31858670075298e-12	0.320012270887835	-12.4438123126262	0.876037448450905	1	0	0	1.63536362444931	1	0.000540540540540535
u17	2.2235508070777e-07	1.08448672657242e-12	0.261131958895518	-12.6950280170971	0.139172668078832	1	0	0	1.88554312145231	1	0.00661914460285129
u18	1.50104073034493e-07	4.45803450400565e-13	0.132843452681597	-13.6548387462185	-1.68446678724814	1	0	0	1.70790956392848	1	0.00125944584382875
u19	2.77259168039388e-07	8.68916976285426e-13	0.447613868821537	-10.6673600477739	0.895737852606105	1	0	0	2.39001416071372	1	0.0159045725646123
u22	7.824430748865e-07	4.58994566235686e-11	0.368546049451762	-11.7898157430156	-1.55417001949526	1	0	0	2.49920692005991	1	0.0560000000000001
u27	3.02954511243726e-07	7.74436307935007e-12	0.18214825188047	-13.5151185124228	-1.27597313365935	1	0	0	1.23276929344391	1	0.032520325203252
u30	3.32419068955971e-07	1.05112580396106e-12	0.328488612058579	-12.0024763812245	0.720502810990671	1	0	0	3.09948849845364	1	0.0110041265474553
u31	7.71146842206182e-06	1.45181074783822e-09	6.77782527092163	-0.797202703653738	8.74027571627106	3	0.651199611874146	0.592747431092019	0.961661206392815	0.769961977186312	0.280437756497948
u35	6.99935520299662e-07	9.85890610854847e-11	0.768054771787938	-8.67290885449367	3.21767764786397	2	0.164953191474478	0.237977151319037	0.60936671545178	0.9609375	0.0715025906735751
u36	2.74532268951896e-06	6.1349046411006e-10	3.25231698633437	-7.02513003472117	6.90775607329171	2	0.691566395741638	0.997719409581915	1.54825659246043	0.52810650887574	0.290288713910761
u41	2.09368491214987e-07	1.10310570308475e-12	0.128911576301251	-12.6159872446174	0.224737229199926	1	0	0	2.07349150553939	1	0.00212314225053079
u43	3.41663877700709e-06	6.1383512842236e-10	6.21057604278031	-3.52764289950804	6.4801240385511	2	0.0325775347522279	0.0469994478314271	0.0651550695044558	0.994791666666667	0.0471464019851117
u44	7.84851543990311e-07	1.62425519860699e-11	1.17977495978437	-8.43032885668322	4.93413198899128	2	0.607657055339712	0.876663820299793	1.38987487216202	0.703745743473326	0.105583756345178
u45	1.15187608475149e-06	4.76504377624907e-11	0.891753461565213	-8.04479708288284	3.94049934507683	3	0.766835751963573	0.698003981817132	1.82463573927262	0.597530864197531	0.181818181818182
u47	3.21264608804801e-06	7.61298341859916e-10	3.33154735199303	-7.0627544190292	6.42952870069224	2	0.688802809174628	0.993732396946622	1.89742357698141	0.546572934973638	0.206968641114983
u49	4.54749331057361e-06	7.6880996923109e-10	1.4583236228181	-12.1947877744422	-0.50911424000465	1	0	0	2.27445629501211	1	0.328788673308862
u51	1.39631811296144e-06	1.05816304296446e-10	3.78155982065189	-7.03343755830277	3.94985947316907	2	0.680565473665956	0.981848433858124	1.64479402972083	0.57914812460267	0.138082191780822
u52	5.81979018106152e-07	2.33623685142793e-12	0.627312169979872	-12.6048044839456	0.196567580801033	1	0	0	1.89115900246038	1	0.0332203389830509
u53	1.33507699341218e-07	4.94023658100339e-13	0.109631787604948	-13.4959046137708	-0.814596777586231	1	0	0	0.795008339224692	1	0.00147710487444608
u56	1.94030645418546e-06	2.1453410931486e-10	2.99388916314792	-4.08061707089725	6.35737253329064	3	0.712524217620082	0.648567492799396	0.803808074462513	0.659634317862166	0.18649885583524
u57	8.52438481500715e-07	1.80641112440009e-11	1.04486486323802	-9.08033894297804	2.22843709379256	1	0	0	2.05176189422719	1	0.062089552238806
u58	1.00695742164464e-06	6.76930069250327e-11	1.30813753958291	-10.0348962545681	0.217637222734172	1	0	0	0.520480251633771	1	0.0838709677419355
u59	5.24367043360438e-05	9.51477251194394e-08	58.6707675133331	-3.6403865683881	5.49519810514754	1	0	0	2.2474317607867	1	0.227924944812362
