# Supplementary material for: The relationship between mobile phone location sensor data and depressive symptom severity
Source: PeerJ. 2016 Sep 29;4:e2537. doi: 10.7717/peerj.2537 (PMC5361882; doi:10.7717/peerj.2537)
Supplement: Supplemental Information 1 — This file includes location feature data, for all 10-week and 2-week features, as well as the baseline and follow-up PHQ-9 assessment data. All correlation analysis results presented in the paper were performed on these data. [file peerj-04-2537-s001.zip › features_2week_8_weekday.csv]

id	SpeedMean	SpeedVariance	TotalDistance	LocationVariance	CircadianMovement	NumberofClusters	Entropy	NormalizedEntropy	ContinuousEntropy	HomeStay	TransitionTime
u00	8.62837246188412e-06	1.54548986432318e-09	22.4176624941128	-0.215397592852339	11.5148411017016	2	0.61069021851771	0.881039749774898	1.5180933204519	0.700205338809035	0.308238636363636
u01	6.21330154499404e-07	3.64844405712803e-11	0.379049207615884	-12.3978693944067	0.605169802638357	1	0	0	1.41426862650383	1	0.0616740088105727
u02	3.74471195224249e-06	8.50588976825647e-09	1.25437788632951	-7.58344542684922	3.79873563115442	1	0	0	1.81483193729383	1	0.0987124463519313
u05	6.12267553565164e-07	1.38031342717094e-11	0.498436651174236	-10.8978342203521	-1.19730467266914	1	0	0	2.46471407357919	1	0.0357798165137615
u08	4.51034133163385e-07	2.73598989631503e-12	0.377262573643964	-12.0421058593859	-1.00489306087046	1	0	0	2.82152493669256	1	0.0279329608938548
u09	6.04809743622853e-07	7.59552798517023e-12	0.631328772481429	-10.2905245316128	2.16652286962413	1	0	0	1.15591593257429	1	0.0840248962655602
u10	3.6183713335312e-07	1.72876173505298e-12	0.258901184253767	-12.3730100555776	1.67247722433783	1	0	0	2.13174789925173	1	0.00148809523809523
u12	9.26397326658923e-06	9.41182176145624e-09	5.67150433333361	-5.06375321229925	7.61117310026734	2	0.397705939140518	0.573768386130114	0.850588955430703	0.863961813842482	0.380177514792899
u13	4.06442738204485e-06	7.9931410628069e-10	2.82108270943983	-7.0225666671013	7.00213691804118	2	0.674782239211923	0.973504990190992	1.76492187205542	0.595530726256983	0.320425208807897
u14	5.12056669462381e-07	4.54170216474148e-11	0.107988473949336	-13.8439747718742	-0.756968499378995	1	0	0	2.35028963494023	1	0.0412147505422994
u16	3.25993839242856e-07	1.58931392989597e-12	0.262707573089306	-12.3602249132798	0.985095078799695	1	0	0	1.61482808682492	1	0.000738552437223094
u17	2.65829350991838e-07	1.42612940792418e-12	0.222813767062164	-12.4896400548181	0.615116675919113	1	0	0	1.98431580336006	1	0.00935251798561154
u18	1.74982000345776e-07	6.02339290585065e-13	0.100930192670103	-13.5761360456136	-1.48954993639916	1	0	0	1.58327652024627	1	0.00188323917137478
u19	2.61315505244991e-07	5.45747508260549e-13	0.237780500356191	-12.3087510582568	0.720399174281695	1	0	0	2.45293661944977	1	0.00138888888888888
u22	8.85610877384795e-07	5.47560742199823e-11	0.328598161395265	-11.6437182908911	-1.05030058516117	1	0	0	2.61955763532255	1	0.0667726550079492
u27	3.58835967980648e-07	1.02620717568355e-11	0.148200454690342	-13.393074864968	-1.02594591519114	1	0	0	2.0640889396247	1	0.0438472418670438
u30	3.40032302590229e-07	1.17216659403601e-12	0.279224263598977	-11.9832056966184	0.643776770265272	1	0	0	2.7773399716346	1	0.0137693631669535
u31	4.76691491765701e-06	7.35038660829091e-10	4.51731855533786	-1.01636917223664	9.28159889928203	3	0.612412079432859	0.557441497559899	0.775361524855701	0.806818181818182	0.239740820734341
u35	8.23190561183565e-07	1.33433499541657e-10	0.624750229375693	-9.15225409005101	2.51169286637166	2	0.12831870551553	0.185124760100546	0.530364986943419	0.971830985915493	0.0752532561505065
u36	3.06610088608938e-06	7.98823724557347e-10	2.518293948463	-7.05370180375474	7.15014886895086	2	0.673721225910461	0.971974271562655	1.50107471567271	0.598233995584989	0.341569767441861
u41	1.91498171731379e-07	1.10537925780933e-12	0.10087926971303	-12.6511859928746	0.697505115795333	1	0	0	2.04010182595484	1	0.00236966824644547
u43	3.64982401725115e-06	7.30221682742267e-10	4.20526320161338	-4.22264455832491	6.9337785275343	1	0	0	2.09875990206368	1	0.0121012101210121
u44	8.4744032931367e-07	1.83491071676921e-11	0.757085580476037	-8.86742592558893	5.04336579612177	2	0.641659434252332	0.925718883735457	1.50843779307456	0.659056316590563	0.0836820083682008
u45	1.40864549439871e-06	6.14620199405435e-11	0.663052804070096	-7.88426406629387	3.84425052766549	3	0.689132095380407	0.627275065542794	1.65370738689078	0.726351351351351	0.193460490463215
u47	1.92046669492472e-06	3.30875207900122e-10	0.981270719853347	-7.73058031820601	6.53189287090514	2	0.692736832544695	0.99940799295336	2.01791057857304	0.514322916666667	0.191578947368421
u49	4.30624641573336e-06	8.65790019843196e-10	0.984997133184849	-12.3717133734894	-0.0500136082905605	1	0	0	2.40191815918433	1	0.344192634560907
u51	1.18319956647861e-06	5.16370704733755e-11	1.05369611483922	-9.36836029608594	4.03428461897351	2	0.690737914804632	0.996524164242626	1.75046763967307	0.53469387755102	0.12873399715505
u52	6.17618444567652e-07	2.48199848715141e-12	0.487728194434598	-12.5037535621567	0.570778759754485	1	0	0	1.9975895102062	1	0.0373831775700935
u53	1.44467399720236e-07	5.01237182666932e-13	0.0896142516190307	-13.305605814532	-0.286344416393026	1	0	0	0.922701596915108	1	0.00194174757281551
u56	1.28324203564336e-06	3.41420452368808e-11	1.26051490227135	-8.33245930854619	5.38470617825439	2	0.660127800814159	0.952363104587525	1.56818705903838	0.627777777777778	0.178082191780822
u57	6.30741753464031e-07	3.00569712675471e-12	0.616318758891304	-10.894441426374	0.312907348344067	1	0	0	0.798148570023468	1	0.0430894308943089
u58	1.11893908318494e-06	8.1918511508365e-11	0.987800353974642	-9.97509828527313	0.06778767649117	1	0	0	0.559126370505667	1	0.0883444691907943
u59	1.7629494174015e-05	3.02579245808334e-08	15.3147215397792	-4.87954457937589	4.82665296489093	1	0	0	2.44047062782057	1	0.121189024390244
