# Supplementary material for: The relationship between mobile phone location sensor data and depressive symptom severity
Source: PeerJ. 2016 Sep 29;4:e2537. doi: 10.7717/peerj.2537 (PMC5361882; doi:10.7717/peerj.2537)
Supplement: Supplemental Information 1 — This file includes location feature data, for all 10-week and 2-week features, as well as the baseline and follow-up PHQ-9 assessment data. All correlation analysis results presented in the paper were performed on these data. [file peerj-04-2537-s001.zip › features_2week_8_weekend.csv]

id	SpeedMean	SpeedVariance	TotalDistance	LocationVariance	CircadianMovement	NumberofClusters	Entropy	NormalizedEntropy	ContinuousEntropy	HomeStay	TransitionTime
u00	6.18519895166051e-06	1.77880918981799e-09	14.1702160635157	2.28802041787605	10.5527486968472	2	0.470032843491833	0.678114052360606	0.940065686983666	0.82089552238806	0.211764705882353
u01	8.9629627177404e-07	7.93189237141788e-11	0.232563088264425	-11.2350854074661	0.924866089921845	1	0	0	1.99613579764763	1	0.0425531914893617
u02	7.61014110135967e-07	1.70182918846678e-11	0.363917465890875	-9.04959821140243	1.49126472971238	2	0.0637580010652385	0.0919833519538128	0.783285209944285	0.98828125	0.100175746924429
u05	2.22572455469231e-07	8.98095224252714e-13	0.0382278916460746	-12.6636545123849	-0.838389480158219	1	0	0	1.46236274029359	1	0.00393700787401574
u08	4.34122669389096e-07	2.16320820083543e-12	0.141547545153479	-11.9406822606616	-0.515641612359282	1	0	0	3.03964477250129	1	0.00199203187250996
u09	2.03450141922798e-06	3.33269735577664e-10	0.270505121833596	-8.93392527312877	-0.126645399866881	1	0	0	1.9756569740634	1	0.189655172413793
u10	4.97813828434074e-07	1.112603344509e-11	0.0977117866802265	-12.2194803629536	0.530902873907411	1	0	0	2.29096479427594	1	0.057347670250896
u12	3.08688249672774e-06	2.01960193529744e-10	1.1552601589672	-6.85237427870022	5.44984755309671	2	0.417010829229631	0.601619455326583	0.847553362525046	0.853260869565217	0.350970017636684
u13	3.26904955597074e-06	2.22968514937408e-10	0.958709417784298	-7.26289819243704	4.98720622802559	3	0.702053120701801	0.639036289638565	1.4041062414036	0.753993610223642	0.283752860411899
u14	9.59330254264381e-08	3.56625828314113e-14	0.00597434549194652	-14.1261678840549	-2.70861875351459	1	0	0	2.21878692803458	1	0.0185185185185185
u16	1.81714229319188e-07	5.75324743996901e-13	0.0619285063089263	-12.7850592001189	-0.861701978723874	1	0	0	1.33805196683106	1	0.00202020202020203
u17	1.18130295107214e-07	2.48583306769634e-13	0.040545082615622	-13.5746455644541	-2.31778445678977	1	0	0	0.953414609116397	1	0.00174825174825177
u18	1.00934076714757e-07	1.31579457247182e-13	0.0339106776114728	-13.9165790838798	-2.73917435240784	1	0	0	1.18740834090723	1	0.00381679389312972
u19	3.22451949538302e-07	1.71467275028166e-12	0.216976415480146	-9.5566496657798	1.15784197766061	1	0	0	1.78030592997604	1	0.0528169014084507
u22	2.46068705343146e-07	4.0482378841281e-13	0.044677051934706	-13.7347919862933	-3.87322456816651	1	0	0	1.87538793015105	1	0.0083333333333333
u27	1.64547527536162e-07	1.43538687440032e-12	0.036562310627216	-14.0130042056654	-2.9985677969482	1	0	0	0.747427614155713	1	0.00362318840579712
u30	3.02505488271075e-07	5.95202379411073e-13	0.0556053047126836	-12.1180634173793	-0.457999785537632	1	0	0	2.90270080309633	1	0.00689655172413794
u31	1.29620618351102e-05	2.68741608920968e-09	5.8441379340386	-0.5454728627018	8.67491822057791	2	0.58545660674148	0.844635343201613	1.17091321348296	0.727777777777778	0.312977099236641
u35	4.02221972176677e-07	1.26988901220398e-11	0.270347676031597	-8.03965230014095	2.91708964826184	2	0.255157878134281	0.368115005428077	0.769790223550296	0.929411764705882	0.0625
u36	1.84111340631843e-06	1.32905451134879e-10	0.751184845698254	-7.38835118270291	4.81345718617544	3	0.622322897399841	0.566462712841404	1.143228175934	0.794117647058823	0.161290322580645
u41	3.20463546267704e-07	9.96013962499244e-13	0.0251614110301013	-12.3523809530565	-1.80898029275412	1	0	0	2.25409731510645	1	0.0208333333333334
u43	2.72177049371031e-06	2.53513334889334e-10	2.00914579587421	-2.68179536492322	8.38169939305456	2	0.112515934119639	0.162326180175393	0.225031868239279	0.976190476190476	0.157190635451505
u44	6.26216691299371e-07	1.07338049897474e-11	0.447442636206918	-7.83219631447231	3.68463224959489	2	0.435765248971662	0.628676363683161	0.871530497943323	0.842342342342342	0.168539325842697
u45	4.14189992111638e-07	7.24955376872117e-12	0.202427903018917	-8.86603686023307	3.28631453978609	2	0.611551589147719	0.882282444911178	1.62090069279496	0.699186991869919	0.00806451612903225
u47	5.79107729612188e-06	1.60994204592817e-09	2.35018751481035	-6.39492277882245	5.69534788898534	2	0.634086625482542	0.91479363007768	1.28334270474263	0.67012987012987	0.197916666666667
u49	5.29560701693923e-06	4.95301561529908e-10	0.485431208586692	-12.240753623639	-1.34464081611187	1	0	0	0.973939548430176	1	0.311740890688259
u51	2.12772358441358e-06	2.89411149350904e-10	2.72786372717489	-5.63965606971436	2.61529651461567	1	0	0	0.309954346970883	1	0.114077669902913
u52	4.8167090796217e-07	1.92495244680624e-12	0.150996321284576	-12.9790142686817	-0.669206981120065	1	0	0	2.14562461060352	1	0.0024813895781638
u53	1.00252306237745e-07	4.84555407238519e-13	0.0208784039915117	-14.832926851156	-5.74973875182616	1	0	0	2.17029808303334	1	0.00624999999999998
u56	3.92898487976161e-06	7.52034531549168e-10	1.72574661710434	-2.81076611674514	7.10925594042762	3	0.754400217597865	0.686684670633398	1.0601602801769	0.731182795698925	0.138888888888889
u57	1.47707417342977e-06	5.98121180251704e-11	0.561356845088959	-7.91427550546341	2.91146755569044	2	0.0177032507582899	0.0255403920765987	0.639361004501847	0.99746192893401	0.106575963718821
u58	7.17730883043369e-07	3.04746176284967e-11	0.328224145423363	-10.2092020254141	-0.761638902431826	1	0	0	0.33904094380875	1	0.0609037328094303
u59	0.000144965570537979	2.56214207642781e-07	44.6165626222613	-2.61732107382097	5.38558931546027	1	0	0	1.77473509232294	1	0.536144578313253
