# Supplementary material for: The relationship between mobile phone location sensor data and depressive symptom severity
Source: PeerJ. 2016 Sep 29;4:e2537. doi: 10.7717/peerj.2537 (PMC5361882; doi:10.7717/peerj.2537)
Supplement: Supplemental Information 1 — This file includes location feature data, for all 10-week and 2-week features, as well as the baseline and follow-up PHQ-9 assessment data. All correlation analysis results presented in the paper were performed on these data. [file peerj-04-2537-s001.zip › phq9_baseline.csv]

id	PHQ9
u00	2
u01	5
u02	13
u03	2
u04	6
u05	2
u07	7
u08	5
u09	4
u10	0
u12	1
u13	4
u14	1
u15	3
u16	6
u17	13
u18	15
u19	5
u20	8
u22	3
u23	11
u24	5
u27	5
u30	1
u31	12
u32	4
u33	23
u34	3
u35	7
u36	2
u39	3
u42	1
u43	7
u44	1
u45	7
u46	10
u47	5
u49	2
u50	7
u51	1
u52	12
u53	8
u56	2
u57	0
u58	5
u59	5
