# Supplementary material for: The relationship between mobile phone location sensor data and depressive symptom severity
Source: PeerJ. 2016 Sep 29;4:e2537. doi: 10.7717/peerj.2537 (PMC5361882; doi:10.7717/peerj.2537)
Supplement: Supplemental Information 1 — This file includes location feature data, for all 10-week and 2-week features, as well as the baseline and follow-up PHQ-9 assessment data. All correlation analysis results presented in the paper were performed on these data. [file peerj-04-2537-s001.zip › phq9_followup.csv]

id	PHQ9
u00	3
u01	4
u02	5
u03	4
u04	8
u05	0
u07	8
u09	2
u10	4
u14	3
u15	1
u16	12
u17	18
u18	12
u19	4
u20	8
u23	21
u24	7
u27	7
u30	0
u31	5
u32	2
u33	25
u34	6
u35	7
u36	1
u42	0
u43	4
u44	2
u45	2
u47	1
u49	8
u51	0
u52	15
u53	11
u56	3
u58	8
u59	7
